# Supplementary material for: The Dark Pigment in the Sesame (Sesamum indicum L.) Seed Coat: Isolation, Characterization, and Its Potential Precursors
Source: Front Nutr. 2022 Feb 28;9:858673. doi: 10.3389/fnut.2022.858673 (PMC8919073; doi:10.3389/fnut.2022.858673)
Supplement: Supplementary file 2 [file Table_1.XLSX]

## Sheet: Table S1
Table S1. Information related to the sesame varieties, labels, solvents, and the number of detected metabolites
Varieties	Seed coat color	Solvent	Sample code	Number of detected metabolites
Zhongzhi28	White	0.5M NaOH	WS01	354
ZM38	White	0.5M NaOH	WS02	380
Zhongzhi13	White	0.5M NaOH	WS03	351
Zhongzhi33	Black	0.5M NaOH	BS01	403
Mishuo	Black	0.5M NaOH	BS02	365
WZ62	Black	0.5M NaOH	BS03	372
Zhongzhi28	White	Methanol (70 %)	WS01-Met	468
Zhongzhi33	Black	Methanol (70 %)	BS01-Met	462

## Sheet: Table S2
				Table S2. List of all the detected metabolites and their relative content in each sample
Index	Q1 (Da)	Q3 (Da)	Molecular Weight (Da)	Formula	Ionization model	Compounds	Class	KEGG_ID	Average relative content of each metabolite
									Mix	WS01	WS02	WS03	BS01	BS02	BS03	WS01-Met	BS01-Met
pma6298	96.04	68.05	95.037	C5H5NO	[M+H]+	3-Hydroxypyridine	Alkaloids	--	38320.7	141020	9	9	35394	9	9	9	9
Lmqp000873	101.02	55.02	100.018	C4H4O3	[M+H]+	Succinic anhydride	Organic acids	C19524	133580	95716	135850	105680	178450	204470	263200	87221	110320
mws4052	102.05	56.05	101.048	C4H7NO2	[M+H]+	1-Aminocyclopropane-1-carboxylic acid	Organic acids	C01234	1111500	319280	789430	307510	157450	169190	354290	1666700	1504500
pme3011	104.07	68.8	103.063	C4H9NO2	[M+H]+	γ-Aminobutyric acid	Organic acids	C00334	643757	687290	2372500	333610	475970	375370	1541500	780130	392680
pme3017	104.07	58	103.063	C4H9NO2	[M+H]+	2-Aminoisobutyric acid	Amino acids and derivatives	C03665	5.34573e+06	641270	275090	92732	884060	78950	197470	10861000	9531600
pme3033	104.07	86	103.063	C4H9NO2	[M+H]+	N,N-Dimethylglycine	Amino acids and derivatives	C01026	828023	618920	2003900	301530	471700	332870	1375200	1246500	872240
Lmbn000193	103	59.01	104.011	C3H4O4	[M-H]-	Tartronate semialdehyde	Organic acids	C01146	124450	163240	100910	159150	139190	84183	86720	131250	111190
ML10172161	103	59.01	104.011	C3H4O4	[M-H]-	Hydroxypyruvic acid	Organic acids	C00168	79668.7	142250	121850	139860	146230	75996	123700	106200	88973
mws0576	103.04	59.1	104.047	C4H8O3	[M-H]-	3-Hydroxybutyric acid	Organic acids	C01089	894850	641660	721730	1063800	500040	428270	550980	1477600	1448300
mws0574	103.04	57.03	104.047	C4H8O3	[M-H]-	2-Hydroxyisobutyric acid	Organic acids	C21297	18258	9	20822	8484.3	9	21652	34309	6870.7	12932
mws0206	103.04	57.03	104.047	C4H8O3	[M-H]-	2-Hydroxybutyric Acid	Organic acids	C05984	10757.3	9	10638	9	9	17400	19671	9	9178
pme1975	103	59	104.06	C3H4O4	[M-H]-	Malonic acid	Organic acids	C00383	3.03203e+06	2113200	3461300	4418200	3501600	2055600	2115500	3370100	4435000
pme0010	106	60	105.043	C3H7NO3	[M+H]+	L-Serine	Amino acids and derivatives	C00065	3959600	2191500	5561200	2905100	1064900	405950	901990	3196100	4141700
pme2433	106.09	88	105.079	C4H11NO2	[M+H]+	Diethanolamine	Alkaloids	C06772	290003	241330	468170	318510	161350	56113	115650	184270	256590
mws0255	112.05	95	111.043	C4H5N3O	[M+H]+	Cytosine	Nucleotides and derivatives	C00380	376140	315610	176620	178380	470250	136800	265570	202330	1106700
pme2122	112.09	95	111.08	C5H9N3	[M+H]+	Histamine	Amino acids and derivatives	C00388	211370	201490	114900	96459	276600	77027	113860	102050	588700
mws0177	111.01	67	112.016	C5H4O3	[M-H]-	2-Furoic acid	Organic acids	C01546	39960.7	53277	24561	64882	55585	19428	57878	9	9
pme1936	114.07	86	113.059	C4H7N3O	[M+H]+	Creatinine	Organic acids	C00791	15334.7	3467.5	13258	15137	18078	39457	153950	2830.3	24268
pme0006	116.07	70.1	115.063	C5H9NO2	[M+H]+	L-Proline	Amino acids and derivatives	C00148	1.39573e+07	17188000	21806000	8751500	7567100	696140	4180700	26262000	16203000
mws0376	115	71	116.011	C4H4O4	[M-H]-	Fumaric acid	Organic acids	C00122	85256	9	52701	9	9	97254	99864	30712	36111
mws0823	115.04	71	116.047	C5H8O3	[M-H]-	3-Methyl-2-Oxobutanoic acid	Organic acids	C00141	24494	9	18311	24885	47020	21507	32832	9	17282
pmb1096	118.07	91	117.058	C8H7N	[M+H]+	Indole	Alkaloids	C00463	45294.7	9	12619	9	9	9	9	144320	80881
mws0256	118.09	72.1	117.079	C5H11NO2	[M+H]+	L-Valine	Amino acids and derivatives	C00183	2.89297e+07	20258000	31711000	18436000	5428500	1415900	10688000	46186000	39852000
mws0191	118.09	59	117.079	C5H11NO2	[M+H]+	Betaine	Alkaloids	C00719	2011000	984880	8838000	2996200	1167800	3718400	10247000	733650	2584700
mws0470	117.02	73	118.027	C4H6O4	[M-H]-	Methylmalonic acid	Organic acids	C02170	6.32453e+06	3565500	3838300	3261300	5903800	6188400	9847400	3736400	5593400
mws0192	117.02	73	118.027	C4H6O4	[M-H]-	Succinic acid	Organic acids	C00042	5.47483e+06	3274300	3001700	3034800	4764600	5787800	8039100	3243600	5093900
mws0147	117.06	59	118.063	C5H10O3	[M-H]-	β-Hydroxyisovaleric acid	Organic acids	C20827	108956	33532	40002	14135	24487	40851	61432	282170	287860
pme3096	118	74	119.022	C3H5NO4	[M-H]-	Aminomalonic acid	Organic acids	C00872	226640	117560	122580	111400	212230	239260	298010	123520	197490
mws0230	120.07	74	119.058	C4H9NO3	[M+H]+	L-Threonine	Amino acids and derivatives	C00188	3461700	3046800	7003300	3585600	1365900	501780	2682000	3195300	3110400
mws0671	120.07	74.1	119.058	C4H9NO3	[M+H]+	L-Homoserine	Organic acids	C00263	3.45153e+06	3064000	7065000	3570700	1546700	534880	2631100	3411100	3136100
pmb0069	122	105	121.053	C7H7NO	[M+H]+	Benzamide	Phenolic acids	C09815	107567	31829	84546	12684	9	5225.3	1099600	34552	7105.7
mws0491	122.1	105	121.089	C8H11N	[M+H]+	Phenethylamine	Alkaloids	C05332	347197	86282	272230	39105	8472.6	16524	3673200	123940	17781
Lmbn001930	121.03	77.04	122.037	C7H6O2	[M-H]-	2-Hydroxybenzaldehyde (Salicylaldehyde)	Phenolic acids	C06202	27613	9	28347	14925	41539	34619	20214	30096	22722
pme0241	123.04	79	122.037	C7H6O2	[M+H]+	Benzoic acid	Phenolic acids	C00180	177310	43540	60750	38756	64836	66917	118110	26768	41172
Lmgp002593	123.04	77.04	122.037	C7H6O2	[M+H]+	3-hydroxybenzaldehyde	Organic acids	C03067	48973.7	82831	9	34650	69390	40618	30422	9	9
mws0628	121.03	92	122.037	C7H6O2	[M-H]-	4-Hydroxybenzaldehyde	Phenolic acids	C00633	457720	86517	49815	92602	788020	19503	43126	178240	1047500
mws0133	123.06	80.05	122.048	C6H6N2O	[M+H]+	Nicotinamide	Others	C00153	46972.3	12720	20312	5876.3	62525	9731	14976	25685	60018
pme0490	124.04	78	123.032	C6H5NO2	[M+H]+	Nicotinic acid (Vitamin B3)	Others	C00253	1.0415e+07	345670	277600	399250	518570	468350	1277500	21586000	21536000
pme1216	122.03	78	123.032	C6H5NO2	[M-H]-	2-Picolinic acid	Organic acids	C10164	2403700	9	63700	67778	9	9	295320	5600100	6250200
Lmbp000668	124.04	78.03	123.032	C6H5NO2	[M+H]+	Isonicotinic acid	Organic acids	C07446	1.03018e+07	110790	332810	347280	533580	473080	1225800	15347000	3820400
Zmgn001989	123.05	65.04	124.052	C7H8O2	[M-H]-	3-Methylcatechol	Phenolic acids	C02923	12982.7	9	22114	20834	18293	21580	27348	4121.3	8125.2
pmp001086	127.04	97	126.032	C6H6O3	[M+H]+	5-Hydroxymethylfurfural	Phenolic acids	C11101	885297	306060	546000	156670	1614600	411890	785790	889470	949720
mws0251	127.05	110	126.043	C5H6N2O2	[M+H]+	Thymine	Nucleotides and derivatives	C00178	6245.43	9	11621	12671	1988.2	13628	15319	5869.9	9
Rfmb319	130.09	84.08	129.079	C6H11NO2	[M+H]+	Pipecolic acid	Amino acids and derivatives	C00408	604183	122070	211330	33715	192280	75805	134490	1038300	1981900
ML10181668	130.09	84.08	129.079	C6H11NO2	[M+H]+	Cycloleucine	Amino acids and derivatives	C03969	6.92527e+06	2841400	5258400	1810800	1269800	1316200	3751600	11333000	10519000
mws0425	129.02	85	130.027	C5H6O4	[M-H]-	Citraconic acid	Organic acids	C02226	132480	124830	111630	204030	217790	126680	175160	111880	135450
mws0216	132.07	86	131.058	C5H9NO3	[M+H]+	Trans-4-Hydroxy-L-proline	Amino acids and derivatives	C01157	648037	873570	1495300	640740	136000	249390	573680	546150	768340
Zmpn000638	130.05	88.04	131.069	C4H9N3O2	[M-H]-	3-Guanidinopropionic acid	Organic acids	C03065	15929	9	14329	9	9	9	21394	16907	16332
mws0258	132.1	86	131.095	C6H13NO2	[M+H]+	L-Isoleucine	Amino acids and derivatives	C00407	2.31427e+07	11424000	22388000	13597000	4856800	948140	7773400	31143000	27666000
pme0274	132.1	69	131.095	C6H13NO2	[M+H]+	6-Aminocaproic acid	Organic acids	C02378	6.14953e+06	2469300	4648500	2858500	999880	216890	1728200	11509000	16767000
mws0227	132.1	86.2	131.095	C6H13NO2	[M+H]+	L-Leucine	Amino acids and derivatives	C00123	2.17243e+07	9409800	18868000	11104000	3649700	766980	6626900	28875000	30423000
mws1587	132.1	86	131.095	C6H13NO2	[M+H]+	L-Norleucine	Amino acids and derivatives	C01933	3.63017e+07	20423000	38421000	27064000	5443200	2046300	11552000	49608000	66717000
pmp001198	132.1	57.1	131.095	C6H13NO2	[M+H]+	6-Deoxyfagomine	Alkaloids	--	1.69653e+06	664250	1511400	786910	240040	9	539620	2983500	3696500
Lmmn000806	131.03	87.05	132.042	C5H8O4	[M-H]-	Dimethylmalonic acid	Organic acids	--	16464.3	10445	8020.4	7961.3	11502	9090.6	15458	23308	24239
mws0473	131.03	87.05	132.042	C5H8O4	[M-H]-	2-Methylsuccinic acid	Organic acids	--	120877	115120	54938	41878	144820	80714	175830	85278	114800
Lmmn002164	131.03	87.05	132.042	C5H8O4	[M-H]-	Monomethyl succinate	Organic acids	--	10079	9242.7	3838.1	9	10685	7929.8	12210	3278.4	11814
Lmbn001364	131.03	87.05	132.042	C5H8O4	[M-H]-	4-Hydroxy-2-Oxopentanoic Acid	Organic acids	C03589	23013.3	13179	10315	14481	16123	10295	19775	29549	36245
pme0243	131.03	87.05	132.042	C5H8O4	[M-H]-	Glutaric acid	Organic acids	C00489	104538	110020	49346	49911	141830	74746	161230	77113	127140
Lmgn000160	131.05	70.03	132.053	C4H8N2O3	[M-H]-	3-Ureidopropionic Acid	Organic acids	C02642	126503	2750.7	11541	9	3940.8	9	9	393880	253150
mws0001	133.06	74	132.054	C4H8N2O3	[M+H]+	L-Asparagine	Amino acids and derivatives	C00152	2.27863e+07	1668600	4048000	166170	895140	47798	89750	37132000	29110000
mws0341	131.07	85	132.079	C6H12O3	[M-H]-	2-Hydroxyisocaproic acid	Organic acids	C03264	160807	121490	94970	89325	70231	93081	208880	127890	282450
mws0972	131.07	85	132.079	C6H12O3	[M-H]-	6-Hydroxyhexanoic acid	Organic acids	C06103	25457.7	23240	21184	35322	21549	39772	38334	12510	29206
pme2527	133	116	132.09	C5H12N2O2	[M+H]+	L-Ornithine	Amino acids and derivatives	C00077	1.37163e+06	86654	198820	10835	54543	8974.2	14111	2840000	1906200
mws0219	132.03	88	133.038	C4H7NO4	[M-H]-	L-Aspartic Acid	Amino acids and derivatives	C00049	2.74393e+06	306180	2396900	534990	299130	100280	306620	9192800	5914600
Lmbn000198	133.01	71.01	134.022	C4H6O5	[M-H]-	3-Dehydro-L-Threonic Acid	Organic acids	C03064	13387000	23216000	11472000	13101000	8976700	6237000	14086000	5054000	8382900
pme0040	136.06	119	135.054	C5H5N5	[M+H]+	Adenine	Nucleotides and derivatives	C00147	2.61273e+06	2527200	394690	72669	2168400	218110	299240	1451200	5824500
pmb0374	136.06	118.9	135.054	C5H5N5	[M+H]+	2-Aminopurine	Nucleotides and derivatives	--	122463	29394	9	9	82974	9	9	213750	171190
pme0033	137.05	119	136.039	C5H4N4O	[M+H]+	Hypoxanthine	Nucleotides and derivatives	C00262	224357	256440	1117100	295410	139140	243660	553850	9	9
mws1336	138.06	120	137.048	C7H7NO2	[M+H]+	4-Aminobenzoic acid	Phenolic acids	C00568	23751	9	6561.1	8443.8	9	9	9	53695	85749
pme2268	138.05	94.07	137.048	C7H7NO2	[M+H]+	Trigonelline	Alkaloids	C01004	2.84307e+06	3373300	3443100	4717100	2792700	4830300	4805200	2343100	4033500
pma0948	138.09	121.1	137.084	C8H11NO	[M+H]+	Phenylethanolamine	Alkaloids	C02735	6228.83	9	9	9	5734.1	9	9	2939.5	8750.6
pme1002	138.09	103	137.084	C8H11NO	[M+H]+	L-Tyramine	Amino acids and derivatives	C00483	55640	42993	42152	10521	68210	63860	58178	22558	53309
Hmgn001653	137.02	93.04	138.032	C7H6O3	[M-H]-	Protocatechualdehyde	Phenolic acids	C16700	2.15753e+06	1110800	3357300	1739300	2027700	5829000	6025600	822510	744070
Lmbn002862	137.02	93.03	138.032	C7H6O3	[M-H]-	3-Hydroxybenzoic Acid	Organic acids	C00587	234243	95193	69008	223610	362970	583030	237940	80915	102620
Lmgn001670	137.03	108.02	138.032	C7H6O3	[M-H]-	Salicylic acid	Phenolic acids	C00805	137663	154960	65326	45685	291590	30619	63314	112720	164060
Lmbn001981	137.02	93.03	138.032	C7H6O3	[M-H]-	2,5-Dihydroxybenzaldehyde	Phenolic acids	C05585	4.02847e+06	1537100	5165700	3451000	3602900	10939000	10216000	1352600	1389600
mws0749	137.02	93	138.032	C7H6O3	[M-H]-	4-Hydroxybenzoic acid	Phenolic acids	C00156	4.07507e+06	2215200	5697700	3625400	4029500	10440000	10680000	1529600	1449100
pma2987	142.1	124.09	141.09	C6H11N3O	[M+H]+	Histidinol	Alkaloids	C00860	13146000	14909000	9463500	11677000	8006300	16078000	15755000	10884000	12463000
pme3207	141.02	59	142.027	C6H6O4	[M-H]-	Muconic acid	Organic acids	C02480	3433600	5233200	6515900	7043500	5607800	5548300	3448200	708010	677090
pmb0764	144.05	113.2	143.04	C6H9NOS	[M+H]+	4-Methyl-5-thiazoleethanol	Others	C04294	42667.3	35327	7404.5	9	94998	16452	32331	28358	39483
pmp000966	144.1	84.1	143.095	C7H13NO2	[M+H]+	Stachydrine	Alkaloids	C10172	1.43803e+06	340070	2730200	2890800	179960	1718600	3140000	633450	963540
Rfmb320	144.1	84.08	143.095	C7H13NO2	[M+H]+	1-Methylpiperidine-2-carboxylic acid	Amino acids and derivatives	--	1.44567e+06	356480	2897000	3278500	179500	2078800	2524100	673320	866840
Hmsp000364	144.1	98.09	143.095	C7H13NO2	[M+H]+	L-Cyclopentylglycine	Amino acids and derivatives	--	182893	74504	207590	275580	33598	163250	231530	166140	237840
Rfmb318	144.1	84.08	144.092	C7H14NO2+	[M]+	D-Proline betaine	Amino acids and derivatives	C21514	831370	167610	1723100	1880900	123170	1161800	1587600	461390	529180
mws0103	146.06	91	145.053	C9H7NO	[M+H]+	Indole-3-carboxaldehyde	Alkaloids	C08493	210920	94960	19937	33435	188670	15788	44612	324780	1148900
pme0295	146.08	86	145.074	C6H11NO3	[M+H]+	4-Acetamidobutyric acid	Organic acids	C02946	142607	129140	147050	86007	82283	365690	578450	34092	42540
Lmqp000427	146.08	82.07	145.074	C6H11NO3	[M+H]+	N-Methyl-Trans-4-Hydroxy-L-Proline	Amino acids and derivatives	--	376010	232440	163660	126580	870240	1014900	3544900	9	9
mws0567	146.09	87	145.085	C5H11N3O2	[M+H]+	4-Guanidinobutyric acid	Organic acids	C01035	2584500	1532500	673080	497500	4771300	2874500	7977500	780110	4247800
mws0017	146.17	72.2	145.158	C7H19N3	[M+H]+	Spermidine	Alkaloids	C00315	517343	293710	226990	233760	852450	910440	2854500	46492	603700
mws0924	145.05	101	146.058	C6H10O4	[M-H]-	2-Methylglutaric acid	Organic acids	--	44142.7	22866	9	9	15267	15734	40094	43914	149830
pme0193	147.08	84	146.069	C5H10N2O3	[M+H]+	L-Glutamine	Amino acids and derivatives	C00064	7.30453e+06	4802500	11079000	4881100	2529300	2529500	6779300	10390000	8314700
pme0026	147.11	84	146.106	C6H14N2O2	[M+H]+	L-Lysine	Amino acids and derivatives	C00047	7.08207e+06	4631800	9656900	5081500	2484600	2477900	6309800	10089000	7209900
pme0014	148.06	84	147.053	C5H9NO4	[M+H]+	L-Glutamic acid	Amino acids and derivatives	C00025	557613	123290	327260	113880	60849	71198	165730	762190	627030
Zmzn000113	146.05	102.06	147.053	C5H9NO4	[M-H]-	L-threo-3-Methylaspartate	Amino acids and derivatives	C03618	527530	68639	236220	74979	33922	63671	71496	1575600	1185500
mws1050	148.06	88	147.053	C5H9NO4	[M+H]+	O-Acetylserine	Amino acids and derivatives	C00979	62062.3	56437	27954	33579	52585	42558	404940	14133	100160
pmp001285	149.02	65.04	148.016	C8H4O3	[M+H]+	Phthalic anhydride	Phenolic acids	--	984217	1143100	1088600	1014300	982640	1103900	902680	1050100	1042400
ML10171848	147.03	85.03	148.037	C5H8O5	[M-H]-	D-Arabinono-1,4-lactone	Saccharides and Alcohols	C00652	37503.3	9	24661	30060	9	9	29298	12575	24641
Lmbn001034	147.07	85.03	148.074	C6H12O4	[M-H]-	2,3-Dihydroxy-3-methylpentanoic acid	Organic acids	C06007	9557.67	10506	9014.2	8299.3	6546.1	9087.9	13872	9	5005.8
Lmgp000796	150.06	61.01	149.048	C8H7NO2	[M+H]+	4-Hydroxymandelonitrile	Alkaloids	C00650	819797	379080	1049600	424840	37534	57731	107110	1243900	1645800
pme1210	150.06	61	149.051	C5H11NO2S	[M+H]+	L-Methionine	Amino acids and derivatives	C00073	982020	385290	1184100	509940	58567	64565	139910	1742600	2160500
mws0847	150.08	133	149.07	C6H7N5	[M+H]+	1-Methyladenine	Nucleotides and derivatives	C02216	25691.3	15531	29173	12819	9	9	9	29479	33544
mws1499	149.05	59.01	150.053	C5H10O5	[M-H]-	D-Arabinose	Saccharides and Alcohols	C00216	51234	49359	63982	54048	76201	52413	70175	17996	22751
pme1109	152.06	135	151.049	C5H5N5O	[M+H]+	Guanine	Nucleotides and derivatives	C00242	985147	2019100	1323600	107450	1607900	490320	819590	277610	415140
pme0183	152.06	135	151.049	C5H5N5O	[M+H]+	Isoguanine	Nucleotides and derivatives	--	562217	971880	546210	37810	655170	210910	292320	185980	317070
mws0458	151.04	136	152.047	C8H8O3	[M-H]-	Vanillin	Phenolic acids	C00755	5.75013e+06	2045300	498690	351660	8806200	130430	122800	2682500	14575000
pme0513	151.06	59	152.068	C5H12O5	[M-H]-	Xylitol	Saccharides and Alcohols	C00379	100947	80492	68993	108760	66105	84302	187950	57867	111590
mws0437	151.06	71	152.068	C5H12O5	[M-H]-	D-Arabitol	Saccharides and Alcohols	C01904	117283	85772	80067	167840	84094	150890	270930	52103	107990
mws0639	153.02	109.03	154.027	C7H6O4	[M-H]-	2,3-Dihydroxybenzoic Acid	Organic acids	C00196	2122200	4193700	2100200	2619900	1563900	3874200	5827900	635690	717600
mws0180	153.02	109.03	154.027	C7H6O4	[M-H]-	2,5-Dihydroxybenzoic acid; Gentisic Acid	Phenolic acids	C00628	775350	1219100	699720	1118300	591980	1632000	1994600	251990	198860
mws0183	153.02	109.03	154.027	C7H6O4	[M-H]-	3,4-Dihydroxybenzoic acid (Protocatechuic acid)	Phenolic acids	C00230	2263900	3503100	2200100	2284700	2095000	4514600	5486100	636820	664180
mws0254	156.08	110	155.069	C6H9N3O2	[M+H]+	L-Histidine	Amino acids and derivatives	C00135	3.05473e+06	1372600	4103200	951980	200820	246380	496300	7238600	5331300
pmb0819	157	130	156.069	C10H8N2	[M+H]+	3-Indoleacetonitrile	Alkaloids	C02938	12121	9	9	9	9	9	9	40787	26122
pme2867	158.08	83	157.074	C7H11NO3	[M+H]+	3-Methylcrotonyl-L-glycine	Amino acids and derivatives	C20828	9844.07	5727	9	9	9	37532	9	9	9
pmf0175	157.16	157.2	158.167	C10H22O	[M-H]-	2-Decanol	Saccharides and Alcohols	--	4.47233e+06	3373400	3462300	3554700	3652700	2983500	3101400	3493000	3852300
pmf0174	157.16	157.2	158.167	C10H22O	[M-H]-	1-Decanol	Saccharides and Alcohols	C01633	3.96677e+06	3042800	3177000	3242600	3510100	2607400	3004400	3028700	3398100
Lmbn001467	158.08	116.07	159.09	C7H13NO3	[M-H]-	5-Acetamidopentanoic Acid	Organic acids	C03087	34705.7	12795	19393	14056	11334	71892	45137	46054	85295
pme0172	160.1	85	159.09	C7H13NO3	[M+H]+	N-Isovaleroylglycine	Amino acids and derivatives	--	7440	23744	9	9	9	15272	9	9	9
mws0987	161.06	115	160.052	C10H8O2	[M+H]+	6-MethylCoumarin	Coumarins	--	26126.3	13441	9	9	9	9	9	30872	22669
Lmbn002072	159.07	97.07	160.074	C7H12O4	[M-H]-	2-Propylsuccinic acid	Organic acids	C16657	23015.7	20321	16617	12661	27474	23200	47123	12580	25495
mws0005	161.11	144	160.1	C10H12N2	[M+H]+	Tryptamine	Alkaloids	C00398	21748.3	6191.5	18373	4202.7	9	1965.6	52029	93522	14691
mws0102	160.04	116	161.048	C9H7NO2	[M-H]-	Indole-5-carboxylic acid	Alkaloids	--	2.94873e+06	94291	340070	142100	1417800	7979400	13732000	178230	9255100
NK10246260	162.06	116.05	161.048	C9H7NO2	[M+H]+	2,4-Dihydroxyquinoline	Alkaloids	C16716	130833	9	9	9	32819	43495	21364	83600	1035800
Lmgp001898	162.06	116.05	161.048	C9H7NO2	[M+H]+	4,6-Dihydroxyquinoline	Alkaloids	C05639	130383	9	9	9	9	9	9	62463	726190
mws1417	160.04	116	161.048	C9H7NO2	[M-H]-	Indole-3-carboxylic acid	Alkaloids	C19837	4.11547e+06	143520	513860	211720	2303000	11636000	20581000	257900	15331000
pme3382	160.06	98	161.069	C6H11NO4	[M-H]-	N-Acetyl-L-threonine	Amino acids and derivatives	--	25748.7	9	11710	9	9	9	61900	32708	73071
mws1346	162.08	98	161.069	C6H11NO4	[M+H]+	DL-2-Aminoadipic acid	Alkaloids	C00956	1557300	396060	756070	240630	368740	341920	636250	2282100	2316700
pmf0440	163.08	91.1	162.068	C10H10O2	[M+H]+	4-MethoxycinnaMaldehyde	Phenolic acids	C10475	68309.7	95224	105550	91026	93781	80168	56029	104700	112100
pme2758	162.04	144	163.048	C5H9NO5	[M-H]-	4-Hydroxy-L-glutamic acid	Amino acids and derivatives	C03079	24533	11492	17833	13279	8727.7	11413	11580	37788	35748
pme1439	165.05	119	164.047	C9H8O3	[M+H]+	p-Coumaric acid	Phenolic acids	C00811	2.33883e+06	1091800	5683900	2095600	2326700	317850	158060	1378200	34411
Lmbn002648	163.04	119.05	164.047	C9H8O3	[M-H]-	α-Hydroxycinnamic Acid	Phenolic acids	C02763	1.0187e+07	4311400	26450000	9527000	10810000	1185700	468040	5720800	167090
Lmmn001643	163.04	119.05	164.047	C9H8O3	[M-H]-	2-Hydroxycinnamic acid	Organic acids	C01772	9.95787e+06	4936300	28148000	7421200	11078000	1263900	582950	5737900	168500
mws1595	163.06	118.6	164.068	C6H12O5	[M-H]-	D-Fucose	Saccharides and Alcohols	C01018	62015.7	48535	21056	48461	156330	9	23259	9	10161
pme2529	163.2	101	164.068	C6H12O5	[M-H]-	1,5-Anhydro-D-glucitol	Saccharides and Alcohols	C07326	102273	141900	49071	82589	145980	72385	95874	25337	23878
pme3083	164.04	120	165.043	C8H7NO3	[M-H]-	2-(Formylamino)benzoic acid	Phenolic acids	C05653	2.38077e+06	1132000	6513300	2384800	3104200	312090	153930	1551700	77937
pme2617	166.05	102	165.046	C5H11NO3S	[M+H]+	L-Methionine Sulfoxide	Amino acids and derivatives	C02989	159243	474560	372430	259620	110230	67539	49508	110970	39100
pme3968	166.07	149.05	165.065	C6H7N5O	[M+H]+	7-Methylguanine	Nucleotides and derivatives	C02242	28886.3	14020	26586	10178	38442	45253	76284	17309	24875
pme0021	166.09	120.08	165.07	C9H11NO2	[M+H]+	L-Phenylalanine	Amino acids and derivatives	C00079	2.58253e+06	670930	1496600	811560	105530	48951	202090	6997800	5196200
pme0282	165.02	77.04	166.027	C8H6O4	[M-H]-	Phthalic acid	Organic acids	C01606	135850	71531	53658	75324	154680	223770	135210	113220	106590
pme0281	165.02	121.03	166.027	C8H6O4	[M-H]-	Terephthalic acid	Phenolic acids	C06337	1.32573e+06	1482700	1076400	1185600	2110600	3585200	1936600	873380	959220
pmc0274	167.1	121.1	166.031	C6H6N4S	[M+H]+	6-Methylmercaptopurine	Nucleotides and derivatives	C16614	5.68887e+06	1387000	3219300	1598100	226430	109470	461090	15233000	11702000
pme2801	167.06	150	166.049	C6H6N4O2	[M+H]+	7-Methylxanthine	Nucleotides and derivatives	C16353	11750	13955	8629.9	6302.1	11025	6924.2	21601	8777.3	9830.7
Lmrn003000	165.06	103.06	166.063	C9H10O3	[M-H]-	2-Hydroxy-3-phenylpropanoic acid	Organic acids	C05607	38889	15712	21597	9	9	139840	76319	22406	28696
NK10253223	168.06	94.06	167.058	C8H9NO3	[M+H]+	2-Amino-3-methoxybenzoic acid	Phenolic acids	C05831	19284.3	12162	12850	14462	9785.3	18882	82127	12158	67704
Cmdn000784	167.02	124.01	168.028	C5H4N4O3	[M-H]-	Uric acid	Nucleotides and derivatives	--	357620	9	36472	20548	9	9	72626	9	9
pme1292	167.1	123.04	168.042	C8H8O4	[M-H]-	Homogentisic acid	Phenolic acids	C00544	111948	9	31970	9	881780	9	9	9	41337
Lmmp003042	169.05	123.04	168.042	C8H8O4	[M+H]+	Protocatechuic Acid Methyl Ester	Phenolic acids	--	13966.3	15846	2714.2	9	14705	9	9	5332.4	18252
Hmbp001276	169.05	65.03	168.042	C8H8O4	[M+H]+	Gallacetophenone	Phenolic acids	--	78462	9	9	9	9	9	9	514570	73143
mws0028	167.03	108.02	168.042	C8H8O4	[M-H]-	Vanillic acid	Phenolic acids	C06672	10514700	4691400	14556000	11875000	6503000	24865000	25201000	3016500	4018900
pme2598	167.03	123.04	168.042	C8H8O4	[M-H]-	3,4-Dihydroxybenzeneacetic acid	Phenolic acids	C01161	223180	239900	97591	478450	101160	182300	464610	30959	73302
pme1383	170.08	134.1	169.074	C8H11NO3	[M+H]+	Pyridoxine	Others	C00314	643573	720730	315820	359960	495100	860740	1270600	252480	546510
pme0181	170.09	124	169.085	C7H11N3O2	[M+H]+	3-Methyl-L-Histidine	Amino acids and derivatives	C01152	424100	13631	102860	9	9	13694	23666	1013000	688130
Lmbn003524	171.1	99.08	172.11	C9H16O3	[M-H]-	9-Oxononanoic acid	Organic acids	C16322	35001	57884	36089	11175	43449	14242	31982	23623	23874
pme2853	172.1	74	173.105	C8H15NO3	[M-H]-	Hexanoyl-L-glycine	Amino acids and derivatives	--	31394.3	76856	9	9	9	28640	9	9	9
pme0253	174.11	86	173.105	C8H15NO3	[M+H]+	N-Acetyl-L-leucine	Amino acids and derivatives	C02710	27254.3	49250	16114	7216.3	13519	11812	18588	41055	28092
pme3009	175.02	99	174.016	C6H6O6	[M+H]+	Trans-Citridic acid	Organic acids	C02341	1455700	2092800	1825500	1497100	2118300	1468600	1177300	151060	168860
mws0260	175.12	116	174.112	C6H14N4O2	[M+H]+	L-Arginine	Amino acids and derivatives	C00062	2.64373e+06	1154500	2570100	437380	271820	221850	340070	2916100	8740600
pme1651	176.1	130.1	175.063	C10H9NO2	[M+H]+	Indole 3-acetic acid (IAA)	Alkaloids	C00954	91219.3	71869	77404	135990	28253	115940	172570	55425	37713
pme0008	176.1	113	175.096	C6H13N3O3	[M+H]+	L-Citrulline	Amino acids and derivatives	C00327	43394	30021	34105	21634	41744	23815	83293	60621	28456
Hmfn000531	175.02	87.01	176.032	C6H8O6	[M-H]-	L-Ascorbic acid (Vitamin C)	Others	C00072	22523.3	9	13015	66871	9	32663	112960	9	9
Zmgn001448	175.06	115.04	176.068	C7H12O5	[M-H]-	2-Propylmalic Acid	Organic acids	C05994	380377	104320	110070	204950	235630	310610	1731200	249520	1048900
Lmbn001754	175.06	115.04	176.068	C7H12O5	[M-H]-	3-Isopropylmalic Acid	Organic acids	C04411	572367	188950	135220	388950	266860	596040	2613200	368630	1186000
pmb3101	175.06	115	176.068	C7H12O5	[M-H]-	2-Isopropylmalic Acid	Organic acids	C02504	379097	95853	87864	222110	189490	320360	1765400	260570	921460
pmb0468	178	161	177.046	C6H11NO3S	[M+H]+	N-Formyl-L-Methionine	Amino acids and derivatives	C03145	5872.5	3667.5	4618.6	10889	2528.8	8319.6	4981.7	4830.4	2899
mws1195	179.07	147.1	178.063	C10H10O3	[M+H]+	p-Coumaric acid methyl ester	Phenolic acids	--	467477	29349	280890	129770	73703	18799	12269	82519	9
mws0009	179.07	91	178.063	C10H10O3	[M+H]+	Coniferaldehyde	Phenolic acids	C02666	41743	37651	11014	31652	48465	9	9	19672	177440
pmb0786	180.09	163.06	179.079	C6H13NO5	[M+H]+	D-Glucosamine	Saccharides and Alcohols	C00329	802440	661010	602140	130690	1142800	286080	1187400	674730	882490
mws2212	179.03	135.05	180.042	C9H8O4	[M-H]-	Caffeic acid	Phenolic acids	C01197	1.26793e+07	12892000	5415100	8117800	8872200	17765000	30298000	707520	104510
pmf0139	179.06	59	180.063	C6H12O6	[M-H]-	D-Galactose	Saccharides and Alcohols	C00124	766907	674760	905700	254270	1876100	604030	1243100	348900	603410
mws1164	179.06	59.01	180.063	C6H12O6	[M-H]-	D-Fructose	Saccharides and Alcohols	C05003	854153	739050	959660	231470	2005100	673490	1291500	475490	706920
Hmln000297	179.05	59.01	180.063	C6H12O6	[M-H]-	Inositol	Saccharides and Alcohols	C00137	869993	735310	811060	264200	1805200	627910	1338300	447950	704180
mws0250	182.08	136.1	181.074	C9H11NO3	[M+H]+	L-Tyrosine	Amino acids and derivatives	C00082	1.65863e+07	7777800	15984000	9244500	1121900	981570	3671700	25121000	18845000
mws0160	181.05	108	182.058	C9H10O4	[M-H]-	3,4-Dihydroxybenzoic Acid Ethyl Ester (Protocatechuic acid ethyl ester)	Phenolic acids	--	37368.7	41440	49423	36469	29219	33249	20979	31703	8929.4
Hmtn001288	181.05	135.04	182.058	C9H10O4	[M-H]-	Methyl 2,4-dihydroxyphenylacetate	Phenolic acids	--	55361	56433	68976	99866	39441	72635	58284	17157	28896
mws1350	181.05	151	182.058	C9H10O4	[M-H]-	Syringaldehyde; 4-Hydroxy-3,5-Dimethoxybenzaldehyde	Phenolic acids	--	219470	387540	49418	107590	236960	9	9	264280	374760
Lmlp001436	183.07	165.06	182.058	C9H10O4	[M+H]+	Dihydrocaffeic acid	Phenolic acids	C10447	22222	3764.4	4175.6	9	9	9	9	128560	24785
mws0214	181.07	71	182.079	C6H14O6	[M-H]-	D-Sorbitol	Saccharides and Alcohols	C00794	164127	151120	192110	145680	166260	299060	466560	140000	183010
pme2237	181.07	101	182.079	C6H14O6	[M-H]-	Dulcitol	Saccharides and Alcohols	C01697	182753	161800	157020	165200	168530	278300	499510	147260	143410
mws1155	181.07	101.02	182.079	C6H14O6	[M-H]-	D-Mannitol	Saccharides and Alcohols	C00392	42530.3	32211	36198	31475	37426	67299	160540	33599	51087
pme2596	184.06	148	183.053	C8H9NO4	[M+H]+	4-Pyridoxic acid	Others	C00847	80582.7	28091	29454	14583	91014	150760	84714	195870	97600
Hmmp001310	188.07	118.07	187.063	C11H9NO2	[M+H]+	3-Indoleacrylic acid	Alkaloids	C21283	8564300	770570	2516300	1158500	89955	149560	555410	28853000	16347000
pmn001492	187.1	123.1	188.041	C11H8O3	[M-H]-	Ayapin	Coumarins	C18078	515157	574510	659150	187410	513060	619680	828470	128430	296040
pme0137	187.07	125	188.08	C7H12N2O4	[M-H]-	N-Acetyl-L-Glutamine	Amino acids and derivatives	--	43276.7	9	9	66267	9	9	9	9	21539
mws0237	187.1	125	188.105	C9H16O4	[M-H]-	Azelaic acid	Organic acids	C08261	9.28203e+06	11726000	12070000	3121000	10329000	11291000	14763000	2196900	5662500
pmn001380	187.1	169.09	188.105	C9H16O4	[M-H]-	Eucommiol	Others	C17878	746963	772950	782660	222200	769080	745170	1057800	183590	533520
mws0736	189.12	86	188.116	C8H16N2O3	[M+H]+	N-Glycyl-L-leucine	Amino acids and derivatives	C02155	162720	267800	355170	356270	29503	46702	126910	118010	26570
pme0122	189.12	126	188.116	C8H16N2O3	[M+H]+	N6-Acetyl-L-lysine	Amino acids and derivatives	C02727	70773.7	9	115760	89658	9	9	64104	69654	89961
mws5041	189.12	86.1	188.116	C8H16N2O3	[M+H]+	L-Glycyl-L-isoleucine	Amino acids and derivatives	--	191153	313950	437500	425630	34204	54885	131020	131830	37230
pme3388	189.13	144	188.127	C7H16N4O2	[M+H]+	Homoarginine	Amino acids and derivatives	C01924	172710	5929.4	32037	5344.1	8625.6	8747.8	22990	128930	638670
pme0075	188.06	128	189.064	C7H11NO5	[M-H]-	N-Acetyl-L-glutamic acid	Amino acids and derivatives	C00624	90903.3	9	9	26986	9	9	9	38920	59170
pme0278	191.1	128	190.095	C7H14N2O4	[M+H]+	2,6-Diaminooimelic acid	Amino acids and derivatives	C00666	187443	25353	291920	208130	18623	303580	556280	126430	214800
mws0281	191.02	111.01	192.027	C6H8O7	[M-H]-	Citric Acid	Organic acids	C00158	2076400	1786800	2498700	958700	1617300	5510800	4702400	1252800	1292100
Zmyn000453	191.02	111.01	192.027	C6H8O7	[M-H]-	Isocitric Acid	Organic acids	C00311	15818000	5949300	17198000	8272600	8077600	35837000	26923000	13417000	13029000
mws0277	191.06	85	192.063	C7H12O6	[M-H]-	Quinic Acid	Organic acids	C00296	4520300	2896400	3747300	1922500	2617700	21025000	9205800	3894700	3289800
mws1189	193.04	72.8	194.033	C6H10O7	[M-H]-	D-Galacturonic acid	Organic acids	C00333	3927200	5858600	2822000	6481000	1597300	3307100	8514400	208110	1039900
pme3705	193.04	73	194.043	C6H10O7	[M-H]-	D-Glucoronic acid	Saccharides and Alcohols	C00191	4.15207e+06	6362600	3358000	7065300	1788200	3618800	8975900	208620	1178500
pme0534	195.05	74.9	196.058	C6H12O7	[M-H]-	Gluconic acid	Saccharides and Alcohols	C00257	6.10193e+06	4790800	4756200	4039500	11534000	3194400	6358300	4139400	3437600
mws0027	197.05	123	198.053	C9H10O5	[M-H]-	Syringic acid	Phenolic acids	C10833	781200	1036700	1286300	972240	595960	1233800	931640	472550	153480
Zmzn000079	199	78.96	200.009	C4H9O7P	[M-H]-	D-Erythrose-4-phosphate	Saccharides and Alcohols	C00279	28174.3	9	9	9	18099	9	17147	112510	124960
pmb2640	199.17	199.17	200.178	C12H24O2	[M-H]-	Dodecanoic acid (Lauric acid)	Lipids	C02679	59207.7	45869	62768	56122	51793	42835	52696	63391	79096
mws0018	203.22	83	202.216	C10H26N4	[M+H]+	Spermine	Alkaloids	C00750	8.75823e+06	10424000	6314800	7597800	5130800	10776000	10777000	6623400	7679100
mws0282	203.08	116.05	204.09	C11H12N2O2	[M-H]-	L-Tryptophan	Amino acids and derivatives	C00078	3.55707e+06	252460	1066000	523510	32912	83923	181420	13981000	7066700
Lmrn003201	204.07	158.06	205.074	C11H11NO3	[M-H]-	Indole-3-lactic acid	Organic acids	C02043	22642.7	11548	9959.1	16342	7188.2	44128	73650	9	14625
pmb0818	206.1	147.5	205.074	C11H11NO3	[M+H]+	Methoxyindoleacetic acid	Alkaloids	C05660	68174	5650.5	21073	8394.1	878.8	1079.4	1938.8	271680	117520
pme1261	206.14	76	205.131	C9H19NO4	[M+H]+	D-Panthenol	Saccharides and Alcohols	C05944	4522.27	5638.9	3359.1	4571.4	2564.1	1989.4	5538.4	4652.7	8066.9
Lmln010063	205.16	189.13	206.167	C14H22O	[M-H]-	2,6-Di-tert-butylphenol	Phenolic acids	--	188163	186880	195850	194490	199990	190200	184450	271630	291460
Lmbn013410	205.16	189.13	206.167	C14H22O	[M-H]-	2,4-Di-Tert-Butylphenol	Phenolic acids	--	184860	178680	184620	186320	190890	184030	165510	268140	276480
mws1212	209.08	177.3	208.074	C11H12O4	[M+H]+	Methyl ferulate	Phenolic acids	--	958750	732660	472840	782290	128130	24863	50360	180950	9
Zmyn000108	209.03	85.03	210.038	C6H10O8	[M-H]-	D-Saccharic acid	Saccharides and Alcohols	C00818	5.66337e+06	7039700	12282000	10236000	2021700	2266400	10080000	928860	709570
Hmcn000192	209.07	59.01	210.073	C7H14O7	[M-H]-	Sedoheptulose	Saccharides and Alcohols	C02076	2.71053e+06	4053500	5153300	4769800	1079200	1688900	4984500	567170	444440
Hmln002597	193.05	161.02	216.04	C10H9NaO4	[M-Na]-	Sodium ferulate	Others	--	49825	19078	35041	43091	45955	33657	122070	9	9
pme0170	217.13	158	216.122	C8H16N4O3	[M+H]+	N-Acetyl-L-Arginine	Amino acids and derivatives	--	19814.7	9	10152	9216.6	15128	9882.9	16409	17810	15849
Lmrj001698	219.13	60.04	218.127	C9H18N2O4	[M+H]+	L-Seryl-L-Isoleucine	Amino acids and derivatives	--	107813	292870	152350	109870	57808	25942	58385	28644	13753
mws1337	220.12	202.1	219.111	C9H17NO5	[M+H]+	D-Pantothenic Acid	Others	C00864	589073	123820	231440	141370	108090	261740	533020	1194400	1580000
pme1228	221.09	204	220.085	C11H12N2O3	[M+H]+	5-Hydroxy-L-tryptophan	Amino acids and derivatives	C00643	121470	9	9	9	9	9	9	1009000	241770
mws2608	222.1	84.05	221.09	C8H15NO6	[M+H]+	N-Acetyl-D-galactosamine	Saccharides and Alcohols	C01132	136733	129750	125880	94685	117920	53263	135000	170560	137820
mws4174	222.1	138	221.09	C8H15NO6	[M+H]+	N-Acetyl-D-mannosamine	Saccharides and Alcohols	C00645	158463	163480	227990	94832	160300	91682	168320	207130	168540
pme2755	222	144	221.09	C8H15NO6	[M+H]+	N-Acetyl-D-glucosamine	Saccharides and Alcohols	C00140	324133	316140	512330	244590	326090	198750	357000	372420	275550
mws5042	223.11	120.09	222.1	C11H14N2O3	[M+H]+	L-Glycyl-L-phenylalanine	Amino acids and derivatives	--	178990	320180	349390	248710	75526	57404	210770	125830	28695
mws0520	224.09	136	223.084	C11H13NO4	[M+H]+	N-Acetyl-L-tyrosine	Amino acids and derivatives	--	26664.3	28256	22647	15308	16529	24985	16145	19467	15034
pmb2643	225.19	207	226.193	C14H26O2	[M-H]-	Myristoleic acid	Lipids	C08322	6790.17	3061.4	3698.6	4195.3	3272.6	3948.8	2748.2	8805.5	25031
pme1194	228.1	112	227.091	C9H13N3O4	[M+H]+	2'-Deoxycytidine	Nucleotides and derivatives	C00881	240147	574000	261870	534170	41647	198360	557960	132930	47983
Zmjn003398	227.13	183.14	228.136	C12H20O4	[M-H]-	2-Dodecenedioic acid	Lipids	C16308	134387	93564	178420	71916	103390	210250	172300	88807	124250
pmb0962	235.1	118.3	234.158	C10H22N2O4	[M+H]+	L-Lysine-Butanoic Acid	Amino acids and derivatives	--	228140	120290	8691200	937570	118030	1753800	9361800	20976	150920
Zmjn004519	235.1	220.07	236.104	C13H16O4	[M-H]-	Proglobeflowery acid	Phenolic acids	--	49922	9343.1	5067.3	8199.5	104940	61610	103200	5000.8	195920
mws4176	237.12	120.09	236.116	C12H16N2O3	[M+H]+	L-Alanyl-L-Phenylalanine	Amino acids and derivatives	--	72415.3	208900	58060	28328	37479	11453	21293	15338	11703
pme0428	237.08	103	238.084	C12H14O5	[M-H]-	3,4,5-Trimethoxycinnamic acid	Phenolic acids	--	27067.7	27685	27045	101370	3050.4	16095	3799.9	13922	9
mws0221	241.03	152	240.024	C6H12N2O4S2	[M+H]+	L-Cystine	Amino acids and derivatives	C00491	30534.7	93068	154540	12494	26754	12618	13211	9	9
pme2827	239	223	240.245	C16H32O	[M-H]-	Palmitaldehyde	Lipids	C00517	1.15233e+07	2957000	3187500	2837300	2854400	2535300	2898600	3055900	3331700
pme0264	243.1	127	242.09	C10H14N2O5	[M+H]+	Thymidine	Nucleotides and derivatives	C00214	97729.3	142320	167870	148940	25886	70066	271230	49249	37353
pme3732	244.09	112	243.086	C9H13N3O5	[M+H]+	Cytidine	Nucleotides and derivatives	C00475	1928300	2148200	1176800	828700	2374300	696740	1123600	1190400	5554800
mws0976	243.06	153	244.07	C9H12N2O6	[M-H]-	β-Pseudouridine	Nucleotides and derivatives	C02067	225633	9	129630	98519	9	9	380950	38779	431230
pme2266	245.1	227	244.088	C10H16N2O3S	[M+H]+	Biotin	Others	C00120	43841	9502.4	10303	18269	9	9	6721	113630	150540
Lmrj002087	247.13	86.09	246.121	C10H18N2O5	[M+H]+	L-Isoleucyl-L-Aspartate	Amino acids and derivatives	--	140010	173230	351160	276160	90277	56248	145020	65276	46500
pme3961	252.11	136	251.102	C10H13N5O3	[M+H]+	2'-Deoxyadenosine	Nucleotides and derivatives	C00559	806473	1272800	18393	46215	451630	189660	24965	374400	74613
mws1715	252.11	69	251.102	C10H13N5O3	[M+H]+	Cordycepin (3'-Deoxyadenosine)	Nucleotides and derivatives	C08431	11882.7	17547	9	9	6802.6	3440.4	9	7589	6617.8
Hmbp003234	255.09	163.03	254.079	C12H14O6	[M+H]+	1-O-Caffeoylglycerol	Lipids	--	8210.17	9	9	9	6925.7	17448	50163	9	16349
Lmcn009122	253.22	235.21	254.225	C16H30O2	[M-H]-	(7Z)-Hexadecenoic acid	Lipids	--	26731.7	7667.2	9254.8	9411.6	10929	8326.8	11497	32062	69626
mws0361	253.22	235.19	254.225	C16H30O2	[M-H]-	Palmitoleic Acid	Lipids	C08362	16743.7	6429	8435.6	8242.8	8261.7	7379	10029	18764	34034
pma3101	256.2	124.1	256.082	C11H14NO6+	[M+H]+	Nicotinate D-ribonucleoside	Others	C05841	527140	431920	939860	243510	558740	1186600	1942800	425380	581430
mws1488	255.23	237.22	256.24	C16H32O2	[M-H]-	Palmitic acid	Lipids	C00249	27946	5242.2	10808	6231.4	6217.4	6271	5421.1	56119	65452
mws0120	258.11	104.11	257.103	C8H20NO6P	[M+H]+	Choline Alfoscerate	Lipids	C00670	1.69457e+07	20022	17109	10185	78996	15399	68958	41850000	46542000
pme1187	257.08	124	258.085	C10H14N2O6	[M-H]-	5-Methyluridine	Nucleotides and derivatives	--	4616.3	9	2460.1	9	9	1901	6367.8	15212	6535.1
Zmyn000110	258.04	78.96	259.046	C6H14NO8P	[M-H]-	D-Glucosamine 1-phosphate	Saccharides and Alcohols	C06156	64997	10894	8013.7	6480.2	13866	13167	5417.5	144770	98881
mws0866	259.02	97	260.03	C6H13O9P	[M-H]-	D-Glucose 6-phosphate	Saccharides and Alcohols	C00092	90703.7	17027	138190	41477	143610	58764	169220	72010	102660
mws1090	259.02	97	260.03	C6H13O9P	[M-H]-	Glucose-1-phosphate	Saccharides and Alcohols	C00103	74142	19904	184970	40881	149880	60673	179660	85976	125780
Hmzp002119	261.1	137.06	260.089	C11H16O7	[M+H]+	latifonin	Lignans	--	924623	1466900	170510	91808	1668900	133480	728400	81948	335390
pmp000628	261.16	243.15	260.152	C15H20N2O2	[M+H]+	9α-Hydroxysophoramine	Alkaloids	--	118593	161320	208320	146080	147350	85791	156960	75402	40485
Zmpn000095	261.04	78.96	262.045	C6H15O9P	[M-H]-	Sorbitol-6-phosphate	Saccharides and Alcohols	C01096	22842	3125	4972.8	2931.2	11945	5476.5	23367	37405	56307
Lmlp003161	265.15	177.06	264.147	C14H20N2O3	[M+H]+	N-Feruloylputrescine	Alkaloids	C10497	375660	541450	426990	297070	68208	36432	84482	461910	253680
pmb0952	265.1	122.1	265.112	C12H17N4OS+	[M+H]+	Thiamine (Vitamin B1)	Others	C00378	22516	9	9	9	9	9	9	197270	148290
Hmsn000210	133.01	115.01	266.224	C17H30O2	[M-H]-	Methyl 7,10-hexadecadienoate	Lipids	--	2.41753e+06	4359800	1912300	2017400	1821700	1359600	2335400	931000	1791400
pme1184	268.1	152	267.097	C10H13N5O4	[M+H]+	2'-Deoxyguanosine	Nucleotides and derivatives	C00330	267667	817640	12329	20820	102990	65765	25491	278170	186140
pme0230	268.1	136.06	267.097	C10H13N5O4	[M+H]+	Adenosine	Nucleotides and derivatives	C00212	615763	37969	7140.1	19996	462470	4636	1018.7	1266400	920110
pme2890	269.06	136	268.055	C8H16N2O4S2	[M+H]+	L-Homocystine	Amino acids and derivatives	C01817	104912	279150	49270	73816	66627	11393	17839	49379	10735
pmp000086	269.1	177.05	268.095	C13H16O6	[M+H]+	1-Feruloyl-sn-glycerol	Phenolic acids	--	379273	162310	208260	287910	351610	787820	1908900	60428	646370
pmp000087	269.1	177.05	268.095	C13H16O6	[M+H]+	2-Feruloyl-sn-glycerol	Phenolic acids	--	364300	172930	220840	253590	400120	667260	2113500	54406	558850
pme3475	273.08	153	272.068	C15H12O5	[M+H]+	Butin	Flavonoids	C09614	9804.87	9	9	9	9	9	9	7180.6	6801.1
Lmmn003323	271.23	225.22	272.235	C16H32O3	[M-H]-	2-Hydroxyhexadecanoic acid	Organic acids	--	49026.7	35811	106060	42523	36308	39236	41829	129910	175020
pmp001264	274.27	256.27	273.267	C16H35NO2	[M+H]+	Hexadecylsphingosine	Lipids	--	2.24643e+06	3107600	2733100	2292900	2054100	1059200	916800	1902300	1978500
Lmxp011770	279.16	149.02	278.152	C16H22O4	[M+H]+	Diisobutyl phthalate	Phenolic acids	C15205	9.95387e+06	11081000	10052000	10937000	10068000	9795100	9698000	11712000	10882000
Lmlp012720	279.16	149.02	278.152	C16H22O4	[M+H]+	Dibutyl phthalate	Phenolic acids	C14214	9.87557e+06	10500000	10312000	11350000	10332000	10258000	9470100	11629000	10586000
pmp001230	279.16	121	278.152	C16H22O4	[M+H]+	Senkyunolide M	Others	--	1.02101e+06	996470	1053200	1070900	1072800	1003300	1008800	1333100	1149900
mws5035	279.17	120.08	278.163	C15H22N2O3	[M+H]+	L-Leucyl-L-phenylalanine	Amino acids and derivatives	--	180693	541140	134030	98913	146760	53423	60277	31002	25603
Lmbn005923	277.22	59.01	278.225	C18H30O2	[M-H]-	Crepenynic acid	Lipids	C07289	73642.7	21623	25165	23059	24459	23277	21778	117810	189100
pmb1650	279.2	149.4	278.225	C18H30O2	[M+H]+	Octadeca-11E,13E,15Z-trienoic acid	Lipids	--	1322300	1275400	1330200	1521100	1561600	1349200	1279400	1669500	1495500
pmb0889	279.23	95.1	278.225	C18H30O2	[M+H]+	Punicic acid (9Z,11E,13Z-octadecatrienoic acid)	Lipids	C08364	1.93947e+06	544870	525790	471480	541740	601870	513310	3359200	4571300
mws0629	281.11	166	280.106	C13H16N2O5	[M+H]+	L-Aspartyl-L-Phenylalanine	Amino acids and derivatives	--	80130	137890	213690	124650	40631	32165	52119	40690	19179
Lmbn006152	279.23	59.01	280.24	C18H32O2	[M-H]-	(9Z,11E)-Octadecadienoic acid	Lipids	C04056	113363	7294.6	7104.6	6517.8	7439.4	8133.9	10335	175720	270030
Hmhp001812	282.12	136.06	281.112	C11H15N5O4	[M+H]+	2'-O-Methyladenosine	Nucleotides and derivatives	--	789837	748660	32283	100010	1615000	63778	38972	369010	899180
mws0396	281.25	281.25	282.256	C18H34O2	[M-H]-	Elaidic Acid	Lipids	C01712	831620	9	9	9	9	9	9	2174200	4047600
pme1178	284.1	152	283.092	C10H13N5O5	[M+H]+	Guanosine	Nucleotides and derivatives	C00387	5.69647e+06	1860400	182680	165820	9517400	147000	167680	4338100	18049000
Zmyp000878	284.1	152.06	283.092	C10H13N5O5	[M+H]+	2-Hydroxyadenosine	Nucleotides and derivatives	C08432	7665800	2519400	262400	249430	12066000	256420	294960	6027500	22056000
mws0668	283.07	151	284.076	C10H12N4O6	[M-H]-	Xanthosine	Nucleotides and derivatives	C01762	2.90443e+06	63091	233860	60819	533940	127590	198400	11148000	7829400
Zmyn005026	283.26	283.26	284.272	C18H36O2	[M-H]-	16-Methylheptadecanoic acid	Lipids	C20356	5107300	4299000	4581700	9263700	4342000	4559000	4629900	11606000	51063000
pma1751	286.09	124	285.085	C12H15NO7	[M+H]+	N-(beta-D-Glucosyl)nicotinate	Others	--	297627	123640	83585	13974	954110	120560	14230	83414	281780
pmb2657	289.1	97.1	290.123	C10H18N4O6	[M-H]-	Argininosuccinic acid	Organic acids	C03406	38915.7	54926	99766	28640	35836	99767	135800	9	9
pmb2792	293.21	193.1	294.219	C18H30O3	[M-H]-	13-Hydroxy-6,9,11-octadecatrienoic acid	Lipids	--	42990.7	34524	31574	32253	32197	40646	29547	27788	24954
Zmpn003368	293.21	195.14	294.219	C18H30O3	[M-H]-	13S-Hydroxy-9Z,11E,15Z-octadecatrienoic acid	Lipids	C16316	15915.3	16401	16613	17949	15462	14199	15464	18850	22504
pmb2787	293.21	275.1	294.219	C18H30O3	[M-H]-	9-Oxo-10E,12Z-octadecadienoic acid	Lipids	C14766	29557.3	9	9	9	12855	5268.5	9	9	210150
pmb2786	293.21	235.17	294.219	C18H30O3	[M-H]-	9-Hydroxy-10,12,15-octadecatrienoic acid	Lipids	C16326	5298.67	9	9	9	9	9	9	17754	18098
Lmcn009539	293.25	293.25	294.256	C19H34O2	[M-H]-	E,E,Z-1,3,12-Nonadecatriene-5,14-diol	Lipids	--	379157	178600	350970	224130	226090	210400	234370	501290	1084300
Lmqp000329	296.07	104.11	295.056	C8H14N3O7P	[M+H]+	5-Aminoimidazole ribonucleotide	Nucleotides and derivatives	--	84717.3	19232	6588.5	91978	43699	25950	37957	325140	481060
Hmqp005455	297.24	81.07	296.234	C18H32O3	[M+H]+	15(R)-Hydroxylinoleic Acid	Lipids	--	91811	9	9	9	21952	9	9	49455	762030
Hmqp005411	297.24	81.07	296.234	C18H32O3	[M+H]+	9-Oxo-12Z-Octadecenoic acid	Lipids	--	1.42053e+06	319920	286090	288390	590170	240540	345050	2869000	4543900
pmb2799	295.23	195.2	296.235	C18H32O3	[M-H]-	12,13-Epoxy-9-Octadecenoic Acid	Lipids	C14826	182173	31783	30418	29760	30515	28439	46675	612300	581980
Rfmb091	295.23	195.14	296.235	C18H32O3	[M-H]-	9S-Hydroxy-10E,12Z-octadecadienoic acid	Lipids	C14767	736797	243180	233680	230850	259830	262240	237500	1337800	1776600
Lmbn005662	295.23	171.1	296.235	C18H32O3	[M-H]-	9(10)-EpOME;(9R,10S)-(12Z)-9,10-Epoxyoctadecenoic acid	Lipids	C14825	317873	211220	203350	212880	212970	212020	218550	648220	656620
pme1474	298.1	136	297.09	C11H15N5O3S	[M+H]+	5'-Deoxy-5'-(methylthio)adenosine	Nucleotides and derivatives	C00170	1.46557e+06	32080	27369	42882	97374	49415	24486	2228300	8295900
pmb0197	298.1	166.3	297.107	C11H15N5O5	[M+H]+	N7-Methylguanosine	Nucleotides and derivatives	C20674	82921.3	9	9	9	96956	33951	12649	99886	148840
pmf0297	297.32	183.1	298.324	C20H42O	[M-H]-	1-Eicosanol	Lipids	--	4.28997e+06	24481	22744	17865	23358	23581	34301	7274300	11395000
Hmzp006059	301.07	286.05	300.063	C16H12O6	[M+H]+	ladanetin	Flavonoids	--	24022.3	9	9	9	9	9	9	9	19457
Lmjp004941	301.07	286.05	300.063	C16H12O6	[M+H]+	Rhamnocitrin (7-Methylkaempferol)	Flavonoids	C17059	10463.7	9	9	9	17045	9	9	9	5656.4
mws0058	299.06	284	300.063	C16H12O6	[M-H]-	Diosmetin (5,7,3'-Trihydroxy-4'-methoxyflavone)	Flavonoids	C10038	45883.3	9	9	9	9	6655	13134	6721.9	36192
pmp000001	301.07	286.05	300.063	C16H12O6	[M+H]+	Hispidulin (5,7,4'-Trihydroxy-6-methoxyflavone)	Flavonoids	C10058	11652.7	9	9	9	16614	9	9	9	5697.1
Zmhn001358	299.08	137.02	300.084	C13H16O8	[M-H]-	4-O-Glucosyl-4-hydroxybenzoic acid	Phenolic acids	--	563437	573400	4852.2	9	1367700	122480	9	337600	642390
pmb3142	299.1	137.1	300.085	C13H16O8	[M-H]-	Salicylic acid-2-O-glucoside	Phenolic acids	--	1475100	9	31026	5059.5	9	12152	21352	7097000	2501900
pmb3079	300.05	96.9	301.056	C8H16NO9P	[M-H]-	N-Acetyl-D-glucosamine-1-phosphate	Saccharides and Alcohols	C04256	40668.3	9	64478	28929	9	9	9	110800	84243
mws1033	303.09	153.02	302.079	C16H14O6	[M+H]+	Homoeriodictyol	Flavonoids	C09756	8520.53	9	9	9	15930	9	9	9	9
Hmqn000843	301.09	123.01	302.1	C13H18O8	[M-H]-	Tachioside	Saccharides and Alcohols	--	24682	9	9	9	75090	9	9	10495	42858
Zmhn000892	301.09	139.05	302.1	C13H18O8	[M-H]-	4-O-Glucosyl-3,4-dihydroxybenzyl alcohol	Phenolic acids	--	12135.2	9	9	9	9	9	9	32180	22476
mws1375	304.15	185.09	303.143	C12H21N3O6	[M+H]+	Nicotianamine	Amino acids and derivatives	C05324	1.51463e+06	1404600	3190900	857660	861700	173110	1171200	1767500	2070300
mws0944	305.25	59.04	306.256	C20H34O2	[M-H]-	5(Z),8(Z),11(Z)-Eicosatrienoic acid	Lipids	C21938	309670	287730	312970	306840	288570	291930	308410	280630	250500
pmb2855	307	145	308.122	C11H20N2O8	[M-H]-	L-Glutamine-O-glycoside	Amino acids and derivatives	--	33614.7	9	16598	9	92956	19995	17100	9	9
pmn001610	307.26	307.3	308.272	C20H36O2	[M-H]-	Eicosadienoic acid	Lipids	C16525	265790	9	9	9	9	9	9	504050	1287900
pmb2857	308.1	146.1	309.106	C11H19NO9	[M-H]-	L-Glutamic acid-O-glycoside	Amino acids and derivatives	--	171867	237600	125070	45491	227330	133590	87391	131680	126140
Lmhn003074	309.06	193.05	310.069	C14H14O8	[M-H]-	Feruloylmalic acid	Phenolic acids	--	434330	940390	800880	357370	26344	9	10162	646080	9
pmb2791	309.21	209.1	310.1	C18H30O4	[M-H]-	9-Hydroperoxy-10E,12,15Z-octadecatrienoic acid	Lipids	C16321	60976.7	25196	14030	33207	29752	36835	18311	30636	92866
pmn001606	309.28	309.28	310.287	C20H38O2	[M-H]-	Eicosenoic acid	Lipids	C16526	1115610	234890	274880	325170	381180	365160	448870	1966600	4624300
pme3967	312.13	180	311.123	C12H17N5O5	[M+H]+	2-(Dimethylamino)guanosine	Nucleotides and derivatives	--	390090	299800	31483	108990	862330	278130	83152	141940	574020
mws0636	313.15	166	312.147	C18H20N2O3	[M+H]+	L-Phenylalanyl-L-phenylalanine	Amino acids and derivatives	--	16945.7	72284	16855	7083.4	9142	3832.4	3238.1	6524.5	4277.8
Rfmb087	311.22	293.21	312.23	C18H32O4	[M-H]-	9-Hydroxy-13-oxo-10-octadecenoic Acid	Lipids	--	74034.7	65664	30089	24075	70375	23812	24434	195030	270140
pmb2804	311.1	171.3	312.23	C18H32O4	[M-H]-	13S-Hydroperoxy-9Z,11E-octadecadienoic acid	Lipids	C04717	451557	187070	110900	151910	430140	135490	102450	235740	1084400
Zmjn004133	311.22	293.21	312.23	C18H32O4	[M-H]-	9S-Hydroperoxy-10E,12Z-octadecadienoic acid	Lipids	C14827	261000	112830	59182	92742	447760	86756	88387	108010	484420
pmn001689	311.22	223.17	312.23	C18H32O4	[M-H]-	9-Hydroxy-12-oxo-15(Z)-octadecenoic acid	Lipids	C21924	27795	26886	23606	19515	46904	19863	24421	12501	23922
Lmbn004685	311.22	223.17	312.23	C18H32O4	[M-H]-	5S,8R-DiHODE; (5S,8R,9Z,12Z)-5,8-Dihydroxyoctadeca-9,12-dienoate	Lipids	C20186	20461.7	24592	20092	18179	21066	18074	17295	12381	12777
pmf0397	311.3	183.1	312.303	C20H40O2	[M-H]-	Arachidic acid	Lipids	C06425	3.01163e+06	9	9	9	9	9	9	9262900	20739000
Lmmn002179	313.09	107.05	314.1	C14H18O8	[M-H]-	Methyl salicylate-2-O-glucoside	Phenolic acids	--	34008	9	10814	3222.6	11813	6105.9	4992.2	148250	70903
Lmyn002403	313.09	101.02	314.1	C14H18O8	[M-H]-	Mandelic acid-β-glucoside	Phenolic acids	--	10369.6	9	9	9	9	12035	9	44437	13181
Lmbn005487	313.24	251.24	314.246	C18H34O4	[M-H]-	12,13-DHOME; (9Z)-12,13-Dihydroxyoctadec-9-enoic acid	Lipids	C14829	12673	5946.5	9592.8	7468.4	8714.1	8077.7	7761.1	14040	18981
pmf0371	315.05	300	316.058	C16H12O7	[M-H]-	Pedalitin	Flavonoids	C10119	214097	127350	14945	9	31466	9	32578	19748	119390
pmp000003	317.07	302.04	316.058	C16H12O7	[M+H]+	Nepetin (5,7,3',4'-Tetrahydroxy-6-methoxyflavone)	Flavonoids	--	52564.7	9	9	9	288850	3517.7	9	9	9
pmn001367	315.07	153.02	316.079	C13H16O9	[M-H]-	Protocatechuic acid-4-O-glucoside	Phenolic acids	--	71129.3	9	4616.7	9	59521	15525	32503	131710	200080
pmb2871	315.07	153	316.079	C13H16O9	[M-H]-	1-O-Gentisoyl-D-glucoside	Phenolic acids	--	57823	9	9	9	44492	12574	25469	169860	195150
pmb2221	318.3	60.1	317.293	C18H39NO3	[M+H]+	4-Hydroxysphinganine	Lipids	C12144	648800	108230	103540	112400	113530	122560	114630	3756800	2410800
mws0032	319.04	153	318.038	C15H10O8	[M+H]+	Myricetin	Flavonoids	C10107	268473	9	9	9	1311900	9	9	9	9
pmp000970	319.23	301.2	318.219	C20H30O3	[M+H]+	Hispanolone	Terpenoids	--	97783.3	39441	43235	34422	34654	45999	36308	148330	159870
Hmqp005412	319.22	319.22	318.22	C20H30O3	[M+H]+	12-Hydroxyabietic Acid	Terpenoids	--	166217	11486	13408	13105	40013	9240.9	16472	360880	442370
pmb0751	321.1	147.3	320.09	C16H16O7	[M+H]+	Trans-5-O-(p-Coumaroyl)shikimate	Phenolic acids	C02947	79034	20606	9	9	5075.5	9	9	687440	6205.7
mws0582	322.11	130	321.099	C11H19N3O6S	[M+H]+	S-(Methyl)glutathione	Amino acids and derivatives	C11347	24241.3	9	9	9	9	9	9	56570	83075
pme3174	324.06	112	323.052	C9H14N3O8P	[M+H]+	Cytidine 5'-monophosphate(Cytidylic acid)	Nucleotides and derivatives	C00055	64621.7	9	9	9	34913	8752.4	11508	95384	289260
pme3188	323.03	211	324.036	C9H13N2O9P	[M-H]-	Uridine 5'-monophosphate	Nucleotides and derivatives	C00105	58930.7	9	9	9	50336	9	9	9	9
Hmqp006023	326.27	309.27	324.266	C20H36O3	[M+H]+	Ethyl 9-Hydroxy-10,12-octadecadienoic acid	Lipids	--	64280.3	9	9	9	9	9	9	51652	186600
pmn001419	325.09	163.04	326.1	C15H18O8	[M-H]-	1-O-[(E)-p-Cumaroyl]-D-glucose	Phenolic acids	--	253030	9	26236	9	9	9	7570	777510	15433
Zmhn002301	325.09	163.04	326.1	C15H18O8	[M-H]-	p-Coumaric acid-4-O-glucoside	Phenolic acids	C06739	275623	15547	48248	17221	31766	10706	7974.7	1042600	16862
Zmjp008503	329.1	296.07	328.094	C18H16O6	[M+H]+	Salvigenin	Flavonoids	--	3737.9	9	979.7	9	9	9	9	32570	5861.9
pmn001691	327.22	291.2	328.225	C18H32O5	[M-H]-	9,12,13-Trihydroxy-10,15-octadecadienoic acid	Lipids	--	18109.3	14596	19183	9262.6	26826	9	9	8736.7	13382
mws0884	328.05	134.2	329.053	C10H12N5O6P	[M-H]-	Cyclic 3',5'-Adenylic acid	Nucleotides and derivatives	C00575	5993.8	9	9	9	11493	9	9	9	9
Lmzp004885	331.08	315.05	330.074	C17H14O7	[M+H]+	Tricin (5,7,4'-Trihydroxy-3',5'-dimethoxyflavone)	Flavonoids	C10193	106485	9	9	9	512320	2229.8	9	1214.5	576.7
pmp000004	331.08	316.06	330.074	C17H14O7	[M+H]+	4',5,7-Trihydroxy-3',6-dimethoxyflavone (Jaceosidin)	Flavonoids	--	69272.7	9	9	9	350430	1953.5	9	1682.7	9
Zmhn001883	329.09	209.04	330.095	C14H18O9	[M-H]-	Vanillic acid-4-O-glucoside	Phenolic acids	--	1.88437e+06	2763200	22776	9	1423400	272260	6548.4	982730	3556100
Lmtn002565	329.11	167.03	330.095	C14H18O9	[M-H]-	1-O-Vanilloyl-D-Glucose	Phenolic acids	C20470	1494600	1469800	16346	9	2016900	155530	7893.4	560170	1862300
pmn001517	329.12	167	330.131	C15H22O8	[M-H]-	3,4,5-Trimethoxyphenyl-1-O-Glucoside	Phenolic acids	--	1.51263e+07	40075	72019	5507.7	143250	15027	41950	57223000	22431000
Hmqn003054	329.23	311.23	330.24	C18H34O5	[M-H]-	9,10,11-Trihydroxy-12-octadecenoic acid	Lipids	--	97310.3	122320	60580	46471	74679	27755	47092	53057	74144
Lmbn004240	329.23	199.13	330.241	C18H34O5	[M-H]-	9,10-Dihydroxy-12,13-epoxyoctadecanoic acid	Lipids	C14837	15402.3	19529	4918	4078.9	16716	6275.1	6661.8	3768.8	4842.2
Lmbn003970	329.23	211.14	330.241	C18H34O5	[M-H]-	9,12,13-TriHOME; 9(S),12(S),13(S)-Trihydroxy-10(E)-octadecenoic acid	Lipids	C14833	1.21483e+06	1266200	678490	505130	920070	312880	533190	762350	1347600
pmn001694	329.23	229.15	330.241	C18H34O5	[M-H]-	9,10,13-Trihydroxy-11-Octadecenoic Acid	Lipids	C14835	939620	1019100	560130	413990	698980	259610	389910	581620	1024200
pme3184	332.08	136	331.068	C10H14N5O6P	[M+H]+	2'-Deoxyadenosine-5'-monophosphate	Nucleotides and derivatives	C00360	23737.7	9	9	9	41825	6548.1	9	48570	51696
pmb0789	332.13	152.07	331.127	C14H21NO8	[M+H]+	Pyridoxine-5'-O-glucoside	Others	C03996	73502.3	4587.9	9	9	4587.3	2141.5	9	157900	9
pmc0066	333.05	137.05	332.052	C10H13N4O7P	[M+H]+	2'-Deoxyinosine-5'-monophosphate	Nucleotides and derivatives	C06196	7.82383e+06	4285600	2973600	5927600	5902900	7283900	13942000	13103000	13307000
pmn001518	331.07	169.01	332.074	C13H16O10	[M-H]-	1-O-Galloyl-D-glucose	Tannins	C01158	78186.7	9	9	9	9	9	11922	438780	110970
Lmfn000604	331.07	169.01	332.074	C13H16O10	[M-H]-	6-O-Galloyl-D-glucose	Tannins	--	12896.3	9	9	9	9	11873	9659.4	40668	42180
Zmhn001703	331.07	169.02	332.074	C13H16O10	[M-H]-	5-O-Galloyl-D-hamamelose	Tannins	--	16690	9	9	9	9	16708	8999.2	37348	37948
mws0675	335.06	123	334.057	C11H15N2O8P	[M+H]+	β-Nicotinamide mononucleotide	Nucleotides and derivatives	C00455	71053	9	28768	8060.6	7673.5	47276	115830	67185	47475
Hmln002806	335.08	179.03	336.085	C16H16O8	[M-H]-	5-O-Caffeoylshikimic acid	Phenolic acids	C10434	35450.3	9	9	9	56058	9	9	44412	15184
mws0932	337.24	283.21	336.23	C20H32O4	[M+H]+	15-Hydroperoxyicosatetraenoic acid	Lipids	C05966	38634.7	40747	38749	25871	62764	19642	9	22277	9
pmb0382	339.09	177.2	338.079	C19H14O6	[M+H]+	O-Feruloyl 4-hydroxycoumarin	Coumarins	--	479223	665510	453860	9	288110	9	72481	450250	559550
Cmhp005227	339.11	177.05	338.1	C16H18O8	[M+H]+	4,8-Dihydroxy Naphthol-1-O-glucoside	Quinones	--	1865300	9	9	9	9	9	9	12846000	9
pmf0400	339.33	183.2	340.334	C22H44O2	[M-H]-	Docosanoic acid (Behenic acid)	Lipids	C08281	13204	9	9	9	9	9	9	38771	56431
pmn001420	341.09	179.04	342.095	C15H18O9	[M-H]-	1-O-[(E)-Caffeoyl]-D-glucose	Phenolic acids	--	124573	9	9	9	33018	9	9	550940	73199
Zmhn001793	341.09	179.03	342.096	C15H18O9	[M-H]-	6-O-Caffeoyl-D-glucose	Phenolic acids	--	87008	12972	9	9	83785	9	9	97159	9
mws1080	341.11	179	342.116	C12H22O11	[M-H]-	Galactinol	Saccharides and Alcohols	C01235	4.26313e+06	40940	63232	17928	138570	34959	25285	9692000	6663500
mws1333	341.11	113	342.116	C12H22O11	[M-H]-	Melibiose	Saccharides and Alcohols	C05402	1.10987e+06	16098	27434	37608	62633	10743	32606	2608000	1333600
mws5038	341.11	89.02	342.116	C12H22O11	[M-H]-	Isomaltulose	Saccharides and Alcohols	C01742	2826700	78177	107980	103970	137900	54166	86661	7497500	4141200
mws0264	341.11	119	342.116	C12H22O11	[M-H]-	D-Trehalose	Saccharides and Alcohols	C01083	1788900	33246	34014	18032	123080	25495	35489	4282100	2717500
pme0519	341.11	119.03	342.116	C12H22O11	[M-H]-	D-Sucrose	Saccharides and Alcohols	C00089	2.09363e+06	34985	31878	22988	79087	9	19369	5230300	3264100
Lmsn000381	341.11	89.02	342.116	C12H22O11	[M-H]-	D-Maltose	Saccharides and Alcohols	C01971	2.77743e+06	38626	63049	52791	136320	23201	66360	5367700	3875000
mws0906	341.12	179	342.131	C16H22O8	[M-H]-	Coniferin	Phenolic acids	C00761	316917	9	9	9	9	9	9	2746200	79885
pmb2211	343.3	240.7	342.288	C19H38N2O3	[M+H]+	Cocamidopropyl betaine	Alkaloids	--	3829.6	2465.5	2501.9	2773.9	4099	3338.8	3174.5	1299.2	5848.7
mws1474	345.1	284	344.09	C18H16O7	[M+H]+	5,7-Dihydroxy-3',4',5'-trimethoxyflavone	Flavonoids	C19807	5207.97	9	9	9	9	9	9	6445.4	22151
pmp000006	345.1	330.07	344.09	C18H16O7	[M+H]+	Eupatilin (5,7-Dihydroxy-3',4',6-Trimethoxyflavone)	Flavonoids	C10040	2257.17	9	9	9	9	9	9	1676.3	8972.7
pmb0981	348.07	136	347.063	C10H14N5O7P	[M+H]+	Adenosine 5'-monophosphate	Nucleotides and derivatives	C00020	2.82097e+06	9	9	7009.3	10181	9	9	6065700	7925900
Zmjn001030	346.06	211	347.063	C10H14N5O7P	[M-H]-	Adenosine 2'-Phosphate	Nucleotides and derivatives	C00946	7818.93	9	2126.6	9	9	9	9	4987.9	8747.8
pmn001389	351.12	292.99	352.131	C21H20O5	[M-H]-	Gancaonin G	Flavonoids	--	20760.7	3131.2	2653.8	9	11403	9	2601.7	10193	91411
Lmhp011388	353.27	261.22	352.261	C21H36O4	[M+H]+	2-α-Linolenoyl-glycerol	Lipids	--	118647	42471	45347	45055	47369	44216	48022	451030	773550
Lmhp011562	353.27	261.22	352.261	C21H36O4	[M+H]+	1-α-Linolenoyl-glycerol	Lipids	--	126153	52022	53328	56532	53301	54405	54814	423870	807420
mws0178	353.09	191.01	354.095	C16H18O9	[M-H]-	Chlorogenic acid (3-O-Caffeoylquinic acid)	Phenolic acids	C00852	84443.3	132810	111480	139030	186760	109460	116500	128300	174880
mws2108	353.09	191.05	354.095	C16H18O9	[M-H]-	Cryptochlorogenic acid (4-O-Caffeoylquinic acid)	Phenolic acids	--	85737.3	117970	83527	76009	250540	87824	102700	91992	119930
pmd0209	355.12	135.36	354.11	C20H18O6	[M+H]+	Sesamin	Lignans	C10882	477373	15155	15392	13502	1723	4589	7645.3	657130	474510
mws4113	353.14	295.06	354.147	C21H22O5	[M-H]-	3'-Hydroxy-4'-O-methylglabridin	Others	--	30623	6034.5	6709.6	6039.7	6220	6675.4	6403.5	52491	61730
Lmhp112042	355.28	263.24	354.277	C21H38O4	[M+H]+	1-Linoleoylglycerol	Lipids	--	443923	3500.9	3649.9	3053.9	3923.4	3506.7	4199.1	2387700	3209200
Lmhp012042	355.28	263.24	354.277	C21H38O4	[M+H]+	2-Linoleoylglycerol	Lipids	--	436087	4227.8	2965.2	4331	2951	3947.7	3183.4	2405300	3330100
Zmhn002422	355.1	193.05	356.11	C16H20O9	[M-H]-	1-O-Feruloyl-D-Glucose	Phenolic acids	C17759	3.62863e+06	9	82670	68362	9	12190	9261.5	19944000	9
mws1546	357.12	149.06	356.111	C16H20O9	[M+H]+	Gentiopicroside	Terpenoids	C09782	21270.3	23318	9	9	9	9	9	30397	9
Zmhn002334	355.1	193.05	356.111	C16H20O9	[M-H]-	6-O-Feruloyl-D-glucose	Phenolic acids	--	1378600	1534800	1335600	684000	228700	9	9	3419000	9
Hmmn002544	355.1	193.05	356.111	C16H20O9	[M-H]-	Ferulic acid-4-O-glucoside	Phenolic acids	--	4.12897e+06	9	9	9	51948	9	9	17685000	1896900
mws0096	355.12	340	356.126	C20H20O6	[M-H]-	Piperitol	Lignans	C21954	814227	172430	162080	237500	77289	77106	31353	150440	366470
pmb0296	357.3	265.4	356.293	C21H40O4	[M+H]+	1-Oleoyl-Sn-Glycerol	Lipids	--	6121.53	9	9	9	9	9	9	9	18542
Hmlp003129	359.15	137.06	358.142	C20H22O6	[M+H]+	Matairesinol	Lignans	C10682	3.23213e+06	1988200	234430	1776000	2586200	1863300	784180	204990	3654700
Lmdn004267	357.13	151.04	358.142	C20H22O6	[M-H]-	Epipinoresinol	Lignans	--	1.95887e+07	5080800	4128100	1765500	2533200	1075100	129270	4206100	7393400
mws0097	357.13	151	358.142	C20H22O6	[M-H]-	Pinoresinol	Lignans	C05366	1.91237e+07	4995500	4261500	1644800	2592100	1047600	141480	4619300	7377500
pmb3107	359.1	182.1	360.106	C15H20O10	[M-H]-	Glucosyringic Acid	Phenolic acids	--	260580	5435.3	39603	6982.2	15153	20322	20098	2316100	373410
pmp001048	361.15	199.1	360.142	C16H24O9	[M+H]+	Ixoroside	Terpenoids	--	7304.73	9	9	9	9	9	9	49818	6786
pmb0998	364.07	152.1	363.058	C10H14N5O8P	[M+H]+	Guanosine 5'-monophosphate	Nucleotides and derivatives	C00144	81419.3	9	9	6392.3	9	9	3949.1	184480	264590
pmb0964	366.2	204.1	365.17	C16H23N5O5	[M+H]+	Isopentenyladenine-7-N-glucoside	Nucleotides and derivatives	--	195050	44421	15993	32704	38632	27012	41611	110390	147530
mws0179	367.1	190.9	368.111	C17H20O9	[M-H]-	Chlorogenic acid methyl ester	Phenolic acids	--	25158	25653	9	9	9	9	9	125620	7663.8
pma3724	369.1	177.1	368.111	C17H20O9	[M+H]+	1-O-Feruloylquinic acid	Phenolic acids	--	57262.7	72303	9	16878	30242	5687.2	9	159330	7281.1
Hmzp007128	371.12	149.03	370.105	C20H18O7	[M+H]+	Sesaminol	Lignans	--	3.48843e+06	2155700	1202000	2829500	460410	2693100	8163900	1568300	2743900
pmb3317	371.1	179.1	372.106	C16H20O10	[M-H]-	Quinacyl syringic acid	Phenolic acids	--	13274.3	9	17928	13749	9099.8	4988.8	4292.4	5620.4	9
Hmgn002833	371.11	297.11	372.12	C20H20O7	[M-H]-	4-Ketopinoresinol	Others	--	52250	31677	22114	72282	12906	9	9	40508	38078
pmb0108	375.2	137.1	374.1	C19H18O8	[M+H]+	Feruloyl syringic acid	Phenolic acids	--	133113	104600	69043	40781	206670	242100	144470	22380	109500
pmp000695	375.13	177.05	374.121	C16H22O10	[M+H]+	Swertiamarin	Terpenoids	C09800	433857	9	9	9	8079.9	7316.6	9	2201800	9
mws0232	377.15	243.09	376.138	C17H20N4O6	[M+H]+	Riboflavin (Vitamin B2)	Others	C00255	13890.3	3322	15625	9420.1	25737	35636	34363	2849.9	4850.9
pme3337	384.12	252	383.108	C14H17N5O8	[M+H]+	Succinyladenosine	Nucleotides and derivatives	--	1.07097e+06	864500	1239600	1296700	870550	2104200	2452900	542780	1032900
Zmhn002227	385.11	223.06	386.121	C17H22O10	[M-H]-	4-O-Glucosyl-sinapate	Phenolic acids	C02919	164320	9	67581	60507	44527	10543	19766	875370	306970
HJN003	385.11	223.06	386.122	C17H22O10	[M-H]-	1-O-Sinapoyl-D-glucose	Phenolic acids	C01175	175727	9	78752	53596	43776	14605	16820	1084500	363610
pmn001423	385.19	223.13	386.194	C19H30O8	[M-H]-	Roseoside	Others	--	113120	28900	58093	34102	9	38238	11609	1105200	9
Lmdn003662	389.22	165.06	390.225	C19H34O8	[M-H]-	Rehmaionoside A	Terpenoids	C17450	1.71803e+06	2125500	1975900	4056400	1044300	605500	1127800	409190	350680
Lmwp011196	391.28	149.02	390.277	C24H38O4	[M+H]+	Bis(2-ethylhexyl)phthalate	Phenolic acids	C03690	675373	687590	735730	707980	746250	774390	684580	846820	1004600
Lmmp010562	391.28	149.02	390.277	C24H38O4	[M+H]+	Diisooctyl Phthalate	Phenolic acids	C14577	586173	549120	620070	573910	585180	600980	516550	869250	909650
pmc0281	400.15	136.11	399.139	C15H21N5O8	[M+H]+	Ribosyladenosine	Nucleotides and derivatives	--	133410	113790	30621	82608	226900	167030	75999	86151	119750
mws0043	403.14	373.1	402.131	C21H22O8	[M+H]+	Nobiletin (5,6,7,8,3',4'-Hexamethoxyflavone)	Flavonoids	C10112	360843	358880	366770	360670	364360	373450	374260	365910	371420
pmf0248	403.36	373.1	402.35	C27H46O2	[M+H]+	Delta-Tocopherol	Others	C14151	12758.7	13678	13559	15096	12927	13544	12313	12163	13445
Hmcn002743	417.15	181.04	418.162	C22H26O8	[M-H]-	Lirioresinol A	Lignans	--	32333	60675	36977	39428	15574	13181	29067	24077	44122
mws2523	421.08	241.1	422.083	C12H23O14P	[M-H]-	Trehalose 6-phosphate	Saccharides and Alcohols	C00689	111993	9	9	9	52704	9	19441	236060	262920
pmb0864	426.26	285.24	425.254	C19H40NO7P	[M+H]+	LysoPE 14:0	Lipids	--	4727.5	3423.5	4369.5	4560.4	4716.7	4610.3	3555	4233.9	4163.1
pme1014	445.3	341.3	444.303	C31H40O2	[M+H]+	Menatetrenone (Vitamin K2)	Others	--	238053	41752	58519	40153	37877	31528	36370	72236	76789
mws0052	447.09	271.07	446.085	C21H18O11	[M+H]+	Baicalin	Flavonoids	C10025	67502.3	9	9	9	16231	9	9	15727	557700
pmd0160	454.29	313.27	453.286	C21H44NO7P	[M+H]+	LysoPE 16:0(2n isomer)	Lipids	--	9963.83	8937.5	7084.2	9463.7	8903.8	5602.7	7874.9	2002100	2827200
pmb0876	454.29	313.27	453.286	C21H44NO7P	[M+H]+	LysoPE 16:0	Lipids	--	9791.7	9002.3	6416.4	5023.6	8170.9	7878.1	8639	1967500	2688500
Lmmn009170	455.35	455.35	456.36	C30H48O3	[M-H]-	Mangiferolic acid	Terpenoids	--	24901.7	9	9	9	9	9	9	77904	248100
pmn001700	455.35	455.35	456.36	C30H48O3	[M-H]-	24,30-Dihydroxy-12(13)-enolupinol	Terpenoids	--	41190.7	9	9	9	9	9	9	447410	680950
HJN110	455.36	455.36	456.36	C30H48O3	[M-H]-	Betulinic acid	Terpenoids	C08619	26585.7	9	9	9	9	9	9	87033	275620
pmb0464	458.1	116.3	457.143	C16H27NO14	[M+H]+	L-Aspartic acid-O-diglucoside	Amino acids and derivatives	--	426500	37876	43022	14085	51257	1117.4	12580	1640500	641940
Lmhn002683	457.08	163.04	458.085	C22H18O11	[M-H]-	p-Coumaroylcaffeoyltartaric acid	Phenolic acids	--	24722.3	38972	17576	19737	30049	16763	7547.5	42679	12151
pmb2654	460.1	117.9	461.153	C19H27NO12	[M-H]-	Anthranilate-1-O-Sophoroside	Phenolic acids	--	59899.3	9	9	9	5805.2	9	9	105030	38761
pmn001702	461.07	285.05	462.08	C21H18O12	[M-H]-	Tetahydroxyflavone-7-O-glucuronide	Flavonoids	--	48106	9	9	9	19865	9	9	13939	317700
Lmzn001894	461.07	285.04	462.08	C21H18O12	[M-H]-	Kaempferol-3-O-glucuronide	Flavonoids	--	43437.3	9	9	9	38150	9	9	11831	377310
mws4167	463.09	287.06	462.08	C21H18O12	[M+H]+	Luteolin-7-O-glucuronide	Flavonoids	C03515	75708.3	9	9	9	54700	4308.2	9	21730	617110
pmp000012	463.09	287.05	462.08	C21H18O12	[M+H]+	Scutellarein-7-O-glucuronide (Scutellarin)	Flavonoids	--	70745	9	9	9	59130	9	9	15581	645490
Hmzp004605	463.13	301.08	462.116	C22H22O11	[M+H]+	ladanetin-6-O-β-D glucosid	Flavonoids	--	25836.7	9	9	9	9	9	9	52080	546300
Lmjp003655	463.12	301.08	462.116	C22H22O11	[M+H]+	6-C-MethylKaempferol-3-glucoside	Flavonoids	--	48545.7	9	9	9	9	9	9	97329	1182300
pmp000579	463.12	301.07	462.116	C22H22O11	[M+H]+	Diosmetin-7-O-galactoside	Flavonoids	--	43634.3	9	9	9	9	9	9	109730	1180100
Hmgp002189	463.13	301.07	462.118	C22H22O11	[M+H]+	Hispidulin-7-O-Glucoside	Flavonoids	C17762	57329.7	9	9	9	9	9	9	106140	1344200
Hmgn001278	461.17	315.1	462.174	C20H30O12	[M-H]-	Verbasoside	Phenolic acids	--	187933	100940	16374	14105	248070	539150	815890	64339	23531
mws1610	471.35	471.35	472.355	C30H48O4	[M-H]-	Maslinic acid	Terpenoids	C16939	434470	9	9	9	9	9	9	1559700	2263500
pmn001706	471.35	471.35	472.355	C30H48O4	[M-H]-	2-Hydroxyoleanolic acid	Terpenoids	--	221047	9	9	9	9	9	9	756530	1245600
Zmpn008194	471.35	471.35	472.355	C30H48O4	[M-H]-	Corosolic acid	Terpenoids	--	282520	9	9	9	9	9	9	1037600	1780900
pmn001705	471.35	471.35	472.355	C30H48O4	[M-H]-	3,24-Dihydroxy-17,21-semiacetal-12(13)oleanolic fruit	Terpenoids	--	224410	9	9	9	9	9	9	712640	1259000
Hmbn005207	471.35	471.35	472.355	C30H48O4	[M-H]-	Hederagenin	Terpenoids	--	77588.3	9	9	9	9	9	9	248760	308490
Lmzn106284	471.35	471.35	472.355	C30H48O4	[M-H]-	Alphitolic acid	Terpenoids	C16912	238677	9	9	9	9	9	9	731000	1183300
Lmzn006169	471.35	471.35	472.355	C30H48O4	[M-H]-	Pomolic acid	Terpenoids	--	59102	9	9	9	9	9	9	167990	181010
pmb1912	474.17	327	473.166	C20H23N7O7	[M+H]+	10-Formyltetrahydrofuran	Alkaloids	C00234	1.91343e+06	2298800	2237500	2722100	2729900	2403400	4235400	803890	693120
pmp000583	477.1	301.07	476.095	C22H20O12	[M+H]+	Diosmetin-7-O-glucuronide	Flavonoids	--	5663.1	9	9	9	3873.2	9	9	9	22466
pmb0874	478.29	337.27	477.286	C23H44NO7P	[M+H]+	LysoPE 18:2(2n isomer)	Lipids	--	10498.7	9391.1	5871	7189.8	8078.9	6602.9	5951.2	1446300	3475700
Lmjp003295	479.12	317.07	478.111	C22H22O12	[M+H]+	6-Methoxykaempferol-3-O-glucoside	Flavonoids	--	83196	9	9	9	9	9	9	299650	2367000
Lmjp002906	479.12	317.07	478.111	C22H22O12	[M+H]+	Rhamnetin-3-O-Glucoside	Flavonoids	--	95450	9	9	9	9	9	9	306530	2434200
Hmgp002036	479.12	317.06	478.112	C22H22O12	[M+H]+	Nepetin-7-O-glucoside	Flavonoids	--	80482	9	9	9	9	9	9	348120	2790500
Hmcn001296	487.15	179.03	488.152	C21H28O13	[M-H]-	Cistanoside F	Phenolic acids	--	1.26907e+06	2062800	1444000	39109	1693000	291550	77157	1304000	1331100
pmp000269	489.36	407.33	488.35	C30H48O5	[M+H]+	Arjunic Acid	Terpenoids	--	5182.03	9	9	9	9	9	9	9891.5	21139
pmp000608	493.13	331.08	492.127	C23H24O12	[M+H]+	Aurantio-obtusin-6-O-Glucoside	Quinones	C10303	11807.9	9	9	9	34993	9	9	9	9
pmb0736	493.13	331.08	492.127	C23H24O12	[M+H]+	Tricin-7-O-Glucoside	Flavonoids	--	13385.6	9	9	9	9	9	9	135300	269090
Zmln000668	493.12	169.01	494.127	C19H26O15	[M-H]-	Monogalloyl-diglucose	Phenolic acids	--	13264.3	9	9	9	9	9	9	51089	66298
pmb0855	496.34	184.07	495.332	C24H50NO7P	[M+H]+	LysoPC 16:0	Lipids	--	12278.3	6317.1	7363.8	5898.8	6886.5	6346.9	6969.5	28842000	31212000
mws1589	503.16	179	504.169	C18H32O16	[M-H]-	D-Panose	Saccharides and Alcohols	C00713	1205730	9	36598	9	47285	9	18882	2856100	2804700
pme2125	503.16	179	504.169	C18H32O16	[M-H]-	Raffinose	Saccharides and Alcohols	C00492	6359200	19809	155160	11492	67700	58396	74082	14725000	15568000
pme0500	503.16	323	504.169	C18H32O16	[M-H]-	D-Melezitose	Saccharides and Alcohols	C08243	583107	3494.7	9	9	10195	8783	9501.4	1225800	1169400
Hmqp000191	505.18	127.03	504.17	C18H32O16	[M+H]+	Planteose	Saccharides and Alcohols	C03848	202937	9	14607	9	11598	8554.8	10583	286990	351410
Lmsn009238	503.34	441.34	504.345	C30H48O6	[M-H]-	1β-Hydroxyeuscaphic acid	Terpenoids	--	13048.3	1888.9	2680.3	3740.4	46235	9	4102.8	4840.3	10249
pmb0803	508.18	152.4	507.174	C24H29NO11	[M+H]+	Pyridoxine-5'-O-(6''-feruloyl)glucoside	Others	--	2205.27	2724	9	1818.6	9	9	9	6631.7	9
Hmcp001636	509.13	347.07	508.121	C23H24O13	[M+H]+	Limocitrin-7-O-glucoside	Flavonoids	--	445600	55634	35986	53745	2039200	468970	31310	46272	176300
pmb3055	513.1	191.1	514.132	C22H26O14	[M-H]-	p-Coumaroylquinic acid-4'-O-glucuronide	Phenolic acids	--	25086.3	9	9	2495.8	9	9	9	97699	23766
pmp000702	536.19	195.06	518.137	C22H30O14	[M+NH4]+	3'-O-D-glucosylgentiopicroside	Terpenoids	--	138980	9	9	9	9	9	9	1462000	7897.2
pmn001334	517.14	473.1	518.142	C25H26O12	[M-H]-	Emodin-8-O-(6''-O-malonyl)glucoside	Quinones	--	359230	9	9	9	1292200	9	9	9	9
Hmbn002692	517.16	175.04	518.164	C22H30O14	[M-H]-	6'-O-Feruloyl-D-sucrose	Phenolic acids	--	54525.3	9	9	22897	9	9	9	686250	9
pmp001251	520.34	184.07	519.332	C26H50NO7P	[M+H]+	LysoPC 18:2(2n isomer)	Lipids	--	28263	8690.1	4470.7	5514.4	6340.5	5739.2	5887.8	10851000	23105000
pmp000703	538.15	197.08	520.152	C22H32O14	[M+NH4]+	6'-O-D-Glucosylsweroside	Terpenoids	--	12312.7	9	9	9	9	9	9	158310	38115
pmp000682	538.22	359.14	520.168	C26H32O11	[M+NH4]+	Matairesinol-4'-O-glucoside (Matairesinoside)	Lignans	--	24238.3	9	8898.3	9	48280	5277.5	9	50335	25203
pmn001378	519.19	357.14	520.194	C26H32O11	[M-H]-	Pinoresinol-4-O-glucoside	Lignans	C17529	980347	9	222750	9	335770	9	9	3537700	1755600
Cmsp003083	521.2	131.05	520.194	C26H32O11	[M+H]+	Dehydrodiconiferyl alcohol-4-O-glucoside	Others	--	46191.7	9	10121	9	9	9	9	538040	10543
Lmhp010190	522.36	184.07	521.348	C26H52NO7P	[M+H]+	LysoPC 18:1(2n isomer)	Lipids	--	5743.6	9	9	9	9	9	9	10448000	16980000
Cmsp005051	523.23	137.06	522.21	C26H34O11	[M+H]+	Isolariciresinol-9-O-glucoside	Lignans	--	16879.7	6335.4	4935.3	13246	63795	18560	9	4439.1	12035
Lmhn003801	531.12	337.06	532.122	C25H24O13	[M-H]-	Feruloylsinapoyltartaric acid	Phenolic acids	--	3320200	9	9	9	9	9	9	32043000	33863
Hmzp006046	533.17	371.11	532.158	C26H28O12	[M+H]+	(+)-Sesaminol 2-O-Beta-D-Glucoside	Lignans	--	823753	736630	320720	642470	790590	767200	161900	171520	442940
pmb0824	537.1	177.4	536.153	C25H28O13	[M+H]+	Syringic acid-4-O-(6''-feruloyl)glucoside	Phenolic acids	--	4202.1	9	9	9	9	9	9	17601	9
Hmln002100	535.18	373.13	536.189	C26H32O12	[M-H]-	Nortrachelogenin-4-O-glucoside	Lignans	--	726473	9	228000	120260	684970	101600	71276	967480	1357000
pmn001375	535.18	373.13	536.189	C26H32O12	[M-H]-	1-Hydroxypinoresinol-1-O-Glucoside	Lignans	--	763220	9	18684	9	713680	24336	9422	4096300	1015100
pmp000713	556.21	179.07	538.16	C22H34O15	[M+NH4]+	6'-O-D-Glucosylloganic acid	Terpenoids	--	107050	9	9	9	2403.1	9	9	1013300	169870
Lmdn001925	537.2	375.15	538.205	C26H34O12	[M-H]-	Olivil-4'-O-glucoside	Lignans	--	112553	9	14889	9	28120	9	9	1110200	127520
pmb0608	549.12	301.4	548.117	C25H24O14	[M+H]+	Chrysoeriol-7-O-(6''-malonyl)glucoside	Flavonoids	--	7200.6	9	9	9	3374.1	9	9	2150.2	65281
Lmhn003802	561.13	337.06	562.132	C26H26O14	[M-H]-	Sinapoylsinapoyltartaric acid	Phenolic acids	--	103801	235060	133260	165210	9	9	9	240750	9
Rfmb25702	561.2	357.13	562.205	C28H34O12	[M-H]-	Pinoresinol-4-O-(6''-acetyl)glucoside	Lignans	--	628890	18038	8415.4	9	42286	9	18827	5173300	204840
mws1073	595.17	457.2	594.158	C27H30O15	[M+H]+	Apigenin-6,8-di-C-glucoside (Vicenin-2)	Flavonoids	C10195	6350.8	11238	6965.7	5514.5	8754.2	5257.8	4756.9	3444.4	3076.1
mws1661	609.18	301	608.174	C28H32O15	[M+H]+	Diosmetin-7-O-rutinoside (Diosmin)	Flavonoids	C10039	7519.2	9	9	9	22615	9	9	6286.1	27578
mws4134	611.14	306.08	612.152	C20H32N6O12S2	[M-H]-	Oxiglutatione	Amino acids and derivatives	C00127	168140	9	8000.4	9	9	9	4384.9	542340	357940
Zmxp004480	625.18	301.07	624.169	C28H32O16	[M+H]+	Chrysoeriol-7-O-gentiobioside	Flavonoids	--	10894.9	9	9	9	9	9	9	27768	87367
Hmgp001944	625.21	163.03	624.205	C29H36O15	[M+H]+	Isoacteoside	Phenolic acids	--	14744.1	9	9	9	17494	9	9	42943	78834
Hmln002149	623.2	461.17	624.205	C29H36O15	[M-H]-	Acteoside	Phenolic acids	C10501	149257	9	9	9	218010	9	9	642760	728640
pmb2970	625.18	565.3	626.185	C28H34O16	[M-H]-	Hesperetin-5,7-di-O-glucoside	Flavonoids	--	62465.3	9	9	9	52031	9	9	153920	113860
mws1506	639.19	161	640.2	C29H36O16	[M-H]-	Plantamajoside	Phenolic acids	C10485	738890	486640	537190	9	336430	18524	24182	1979000	1473600
pmb2653	649.1	145	650.227	C24H42O20	[M-H]-	D(+)-Melezitose O-rhamnoside	Saccharides and Alcohols	--	36087	9	9	9	7038.2	1715.9	9866.7	84653	91775
pmb0530	664.12	136.2	663.109	C21H27N7O14P2	[M+H]+	Nicotinic acid adenine dinucleotide	Nucleotides and derivatives	C00003	102056	9	9	9	9	9	9	394170	463550
mws1593	665.21	161	666.222	C24H42O21	[M-H]-	D-Maltotetraose	Saccharides and Alcohols	C02052	82022.3	7041.6	9	9	9	9	9	225360	159750
mws4163	665.21	485.3	666.222	C24H42O21	[M-H]-	Nystose	Saccharides and Alcohols	--	381100	9	11018	9	9	9	9	1372600	762570
Lmqn000213	665.21	341.11	666.222	C24H42O21	[M-H]-	Stachyose	Saccharides and Alcohols	C01613	224070	9	10227	9	3566.2	9	3345.1	767350	431460
Hmcp001579	671.18	347.07	670.175	C29H34O18	[M+H]+	Limocitrin-3-O-sophoroside	Flavonoids	--	204567	52879	21971	32413	812610	124870	108460	116090	70466
Hmcp001628	671.18	347.07	670.175	C29H34O18	[M+H]+	Limocitrin-3,7-di-O-glucoside	Flavonoids	--	204480	50249	26783	33526	851990	145380	125090	130440	73999
pmn001370	681.24	519.19	682.247	C32H42O16	[M-H]-	Pinoresinol-4,4'-O-di-O-glucoside	Lignans	--	878037	9	9	9	48227	9	9	9895000	1359100
Hmln001931	681.24	357.13	682.247	C32H42O16	[M-H]-	Matairesinol-4,4'-di-O-glucoside	Lignans	--	976630	9	9	9	56060	9	9	10934000	1855900
Hmzp005336	695.22	371.11	694.21	C32H38O17	[M+H]+	(+)-Sesaminol 2-O-Beta-D-Gentiobioside	Lignans	--	13829000	7885800	4602200	7447900	28833000	15945000	6794600	3336700	5018000
Hmzn004430	695.22	371.11	696.226	C32H40O17	[M-H]-	Sesamolinol 4'-O-B-D-Glucosyl (1->6)-O-B-D-Glucoside	Lignans	--	53371.3	9	9	9	9	9	9	457550	110230
pme2651	742.1	620.1	743.075	C21H28N7O17P3	[M-H]-	NADP (Nicotinamide adenine dinucleotide phosphate)	Nucleotides and derivatives	C00006	27809.3	9	9	9	9	9	9	94643	61920
mws1150	785.25	623.2	786.258	C35H46O20	[M-H]-	Echinacoside	Phenolic acids	C10450	11323.7	9	9	9	31017	9	9	55457	24667
Hmzp004633	857.27	371.12	856.263	C38H48O22	[M+H]+	(+)-Sesaminol 2-O-Beta-D-Gentiotrioside	Lignans	--	1.55167e+06	9	2564.4	9	336170	4179.2	5262.9	8666400	2213600

## Sheet: Table S3
Table S3. List of the 72 sesame metabolites that were identified specifically in the alkaline solution (0.5 M NaOH).
Index	Formula	Compounds	Class	KEGG_ID
pme3011	C4H9NO2	γ-Aminobutyric acid	Organic acids	C00334
mws0574	C4H8O3	2-Hydroxyisobutyric acid	Organic acids	C21297
mws0206	C4H8O3	2-Hydroxybutyric Acid	Organic acids	C05984
mws0177	C5H4O3	2-Furoic acid	Organic acids	C01546
pme1936	C4H7N3O	Creatinine	Organic acids	C00791
mws0191	C5H11NO2	Betaine	Alkaloids	C00719
pmb0069	C7H7NO	Benzamide	Phenolic acids	C09815
mws0491	C8H11N	Phenethylamine	Alkaloids	C05332
pme0241	C7H6O2	Benzoic acid	Phenolic acids	C00180
Zmgn001989	C7H8O2	3-Methylcatechol	Phenolic acids	C02923
pme0033	C5H4N4O	Hypoxanthine	Nucleotides and derivatives	C00262
Hmgn001653	C7H6O3	Protocatechualdehyde	Phenolic acids	C16700
Lmbn001981	C7H6O3	2,5-Dihydroxybenzaldehyde	Phenolic acids	C05585
mws0749	C7H6O3	4-Hydroxybenzoic acid	Phenolic acids	C00156
pme3207	C6H6O4	Muconic acid	Organic acids	C02480
pmp000966	C7H13NO2	Stachydrine	Alkaloids	C10172
Rfmb320	C7H13NO2	1-Methylpiperidine-2-carboxylic acid	Amino acids and derivatives	--
Rfmb318	C7H14NO2+	D-Proline betaine	Amino acids and derivatives	C21514
pme0295	C6H11NO3	4-Acetamidobutyric acid	Organic acids	C02946
Lmqp000427	C6H11NO3	N-Methyl-Trans-4-Hydroxy-L-Proline	Amino acids and derivatives	--
mws0017	C7H19N3	Spermidine	Alkaloids	C00315
Lmbn001034	C6H12O4	2,3-Dihydroxy-3-methylpentanoic acid	Organic acids	C06007
mws1499	C5H10O5	D-Arabinose	Saccharides and Alcohols	C00216
mws0639	C7H6O4	2,3-Dihydroxybenzoic Acid	Organic acids	C00196
mws0180	C7H6O4	Gentisic Acid	Phenolic acids	C00628
mws0183	C7H6O4	Protocatechuic acid	Phenolic acids	C00230
pme1439	C9H8O3	p-Coumaric acid	Phenolic acids	C00811
Lmbn002648	C9H8O3	α-Hydroxycinnamic Acid	Phenolic acids	C02763
Lmmn001643	C9H8O3	2-Hydroxycinnamic acid	Organic acids	C01772
mws1595	C6H12O5	D-Fucose	Saccharides and Alcohols	C01018
Cmdn000784	C5H4N4O3	Uric acid	Nucleotides and derivatives	--
mws0028	C8H8O4	Vanillic acid	Phenolic acids	C06672
pme2598	C8H8O4	3,4-Dihydroxybenzeneacetic acid	Phenolic acids	C01161
pme3009	C6H6O6	Trans-Citridic acid	Organic acids	C02341
Hmfn000531	C6H8O6	L-Ascorbic acid (Vitamin C)	Vitamin	C00072
mws1195	C10H10O3	p-Coumaric acid methyl ester	Phenolic acids	--
mws2212	C9H8O4	Caffeic acid	Phenolic acids	C01197
pmf0139	C6H12O6	D-Galactose	Saccharides and Alcohols	C00124
Hmtn001288	C9H10O4	Methyl 2,4-dihydroxyphenylacetate	Phenolic acids	--
pmn001492	C11H8O3	Ayapin	Coumarins	C18078
mws0237	C9H16O4	Azelaic acid	Organic acids	C08261
mws0736	C8H16N2O3	N-Glycyl-L-leucine	Amino acids and derivatives	C02155
mws5041	C8H16N2O3	L-Glycyl-L-isoleucine	Amino acids and derivatives	--
pme0278	C7H14N2O4	2,6-Diaminooimelic acid	Amino acids and derivatives	C00666
mws1189	C6H10O7	D-Galacturonic acid	Organic acids	C00333
pme3705	C6H10O7	D-Glucoronic acid	Saccharides and Alcohols	C00191
mws0027	C9H10O5	Syringic acid	Phenolic acids	C10833
Lmrn003201	C11H11NO3	Indole-3-lactic acid	Organic acids	C02043
mws1212	C11H12O4	Methyl ferulate	Phenolic acids	--
Zmyn000108	C6H10O8	D-Saccharic acid	Saccharides and Alcohols	C00818
Hmcn000192	C7H14O7	Sedoheptulose	Saccharides and Alcohols	C02076
Hmln002597	C10H9NaO4	Sodium ferulate	Others	--
Lmrj001698	C9H18N2O4	L-Seryl-L-Isoleucine	Amino acids and derivatives	--
mws5042	C11H14N2O3	L-Glycyl-L-phenylalanine	Amino acids and derivatives	--
pmb0962	C10H22N2O4	L-Lysine-Butanoic Acid	Amino acids and derivatives	--
mws0221	C6H12N2O4S2	L-Cystine	Amino acids and derivatives	C00491
pme0264	C10H14N2O5	Thymidine	Nucleotides and derivatives	C00214
Lmrj002087	C10H18N2O5	L-Isoleucyl-L-Aspartate	Amino acids and derivatives	--
pma3101	C11H14NO6+	Nicotinate D-ribonucleoside	Vitamin	C05841
Hmzp002119	C11H16O7	latifonin	Lignans	--
pmp000628	C15H20N2O2	9α-Hydroxysophoramine	Alkaloids	--
pmp000086	C13H16O6	1-Feruloyl-sn-glycerol	Phenolic acids	--
pmp000087	C13H16O6	2-Feruloyl-sn-glycerol	Phenolic acids	--
mws5035	C15H22N2O3	L-Leucyl-L-phenylalanine	Amino acids and derivatives	--
mws0629	C13H16N2O5	L-Aspartyl-L-Phenylalanine	Amino acids and derivatives	--
pmb2657	C10H18N4O6	Argininosuccinic acid	Organic acids	C03406
pmb2855	C11H20N2O8	L-Glutamine-O-glycoside	Amino acids and derivatives	--
pmb3317	C16H20O10	Quinacyl syringic acid	Phenolic acids	--
mws0232	C17H20N4O6	Riboflavin (Vitamin B2)	Vitamin	C00255
pme3337	C14H17N5O8	Succinyladenosine	Nucleotides and derivatives	--
Lmdn003662	C19H34O8	Rehmaionoside A	Terpenoids	C17450
pmb1912	C20H23N7O7	10-Formyltetrahydrofuran	Alkaloids	C00234

## Sheet: Table S4
Table S4. List of the significantly differential metabolites between white seed and black seed in the alkaline solution
Index	Formula	Compounds	Class	Fold_Change	Type
mws4052	C4H7NO2	1-Aminocyclopropane-1-carboxylic acid	Organic acids	0.448792	down
pme0010	C3H7NO3	L-Serine	Amino acids and derivatives	0.162193	down
pme2433	C4H11NO2	Diethanolamine	Alkaloids	0.247026	down
mws0177	C5H4O3	2-Furoic acid	Organic acids	2.3565	up
pme1936	C4H7N3O	Creatinine	Organic acids	11.6119	up
pme0006	C5H9NO2	L-Proline	Amino acids and derivatives	0.191722	down
pmb1096	C8H7N	Indole	Alkaloids	0.00071321	down
mws0256	C5H11NO2	L-Valine	Amino acids and derivatives	0.337044	down
mws0470	C4H6O4	Methylmalonic acid	Organic acids	2.56556	up
mws0192	C4H6O4	Succinic acid	Organic acids	2.67818	up
pme3096	C3H5NO4	Aminomalonic acid	Organic acids	2.43115	up
mws0230	C4H9NO3	L-Threonine	Amino acids and derivatives	0.382962	down
mws0671	C4H9NO3	L-Homoserine	Organic acids	0.372413	down
pmb0069	C7H7NO	Benzamide	Phenolic acids	13.0059	up
mws0491	C8H11N	Phenethylamine	Alkaloids	13.493	up
Lmgp002593	C7H6O2	3-hydroxybenzaldehyde	Organic acids	3380.22	up
pme0490	C6H5NO2	Nicotinic acid (Vitamin B3)	Others	4.60195	up
pme1216	C6H5NO2	2-Picolinic acid	Organic acids	4.63611	up
Lmbp000668	C6H5NO2	Isonicotinic acid	Organic acids	3.68318	up
mws0216	C5H9NO3	Trans-4-Hydroxy-L-proline	Amino acids and derivatives	0.383655	down
mws0258	C6H13NO2	L-Isoleucine*	Amino acids and derivatives	0.347213	down
pme0274	C6H13NO2	6-Aminocaproic acid	Organic acids	0.371776	down
mws0227	C6H13NO2	L-Leucine*	Amino acids and derivatives	0.351224	down
mws1587	C6H13NO2	L-Norleucine*	Amino acids and derivatives	0.300669	down
pmp001198	C6H13NO2	6-Deoxyfagomine	Alkaloids	0.357033	down
mws0473	C5H8O4	2-Methylsuccinic acid	Organic acids	3.20052	up
Lmmn002164	C5H8O4	Monomethyl succinate	Organic acids	3.18126	up
pme0243	C5H8O4	Glutaric acid	Organic acids	3.26734	up
Lmgn000160	C4H8N2O3	3-Ureidopropionic Acid	Organic acids	0.000779828	down
mws0001	C4H8N2O3	L-Asparagine	Amino acids and derivatives	0.0221714	down
mws0341	C6H12O3	2-Hydroxyisocaproic acid	Organic acids	2.19943	up
pme2527	C5H12N2O2	L-Ornithine	Amino acids and derivatives	0.0709737	down
mws0219	C4H7NO4	L-Aspartic Acid	Amino acids and derivatives	0.127924	down
pme0033	C5H4N4O	Hypoxanthine	Nucleotides and derivatives	0.495793	down
mws1336	C7H7NO2	4-Aminobenzoic acid	Phenolic acids	0.00137172	down
Lmbn002862	C7H6O3	3-Hydroxybenzoic Acid	Organic acids	3.44801	up
pmb0764	C6H9NOS	4-Methyl-5-thiazoleethanol	Others	4.3664	up
mws0103	C9H7NO	Indole-3-carboxaldehyde	Alkaloids	2.23765	up
pme0295	C6H11NO3	4-Acetamidobutyric acid	Organic acids	3.9337	up
Lmqp000427	C6H11NO3	N-Methyl-Trans-4-Hydroxy-L-Proline	Amino acids and derivatives	21.6601	up
mws0567	C5H11N3O2	4-Guanidinobutyric acid	Organic acids	11.8522	up
mws0017	C7H19N3	Spermidine	Alkaloids	12.5754	up
mws0924	C6H10O4	2-Methylglutaric acid	Organic acids	4454.89	up
Zmzn000113	C5H9NO4	L-threo-3-Methylaspartate	Amino acids and derivatives	0.302667	down
mws1050	C5H9NO4	O-Acetylserine	Amino acids and derivatives	14.4859	up
Lmgp000796	C8H7NO2	4-Hydroxymandelonitrile	Alkaloids	0.102048	down
pme1210	C5H11NO2S	L-Methionine	Amino acids and derivatives	0.118157	down
mws0847	C6H7N5	1-Methyladenine	Nucleotides and derivatives	0.000308504	down
mws0458	C8H8O3	Vanillin	Phenolic acids	0.246245	down
pme0513	C5H12O5	Xylitol	Others	2.72419	up
mws0437	C5H12O5	D-Arabitol	Others	3.38379	up
mws0639	C7H6O4	2,3-Dihydroxybenzoic Acid*	Organic acids	2.77493	up
mws0180	C7H6O4	2,5-Dihydroxybenzoic acid; Gentisic Acid	Phenolic acids	2.85057	up
mws0183	C7H6O4	3,4-Dihydroxybenzoic acid (Protocatechuic acid)*	Phenolic acids	2.49357	up
mws0254	C6H9N3O2	L-Histidine	Amino acids and derivatives	0.120954	down
Lmbn001467	C7H13NO3	5-Acetamidopentanoic Acid	Organic acids	2.32749	up
Lmbn002072	C7H12O4	2-Propylsuccinic acid	Organic acids	2.83583	up
mws0005	C10H12N2	Tryptamine	Alkaloids	2.83182	up
mws0102	C9H7NO2	Indole-5-carboxylic acid*	Alkaloids	40.3799	up
NK10246260	C9H7NO2	2,4-Dihydroxyquinoline	Alkaloids	2373.78	up
mws1417	C9H7NO2	Indole-3-carboxylic acid*	Alkaloids	40.0518	up
pme3382	C6H11NO4	N-Acetyl-L-threonine	Amino acids and derivatives	5.28608	up
pme1439	C9H8O3	p-Coumaric acid	Phenolic acids	0.0278084	down
Lmbn002648	C9H8O3	α-Hydroxycinnamic Acid*	Phenolic acids	0.0176953	down
Lmmn001643	C9H8O3	2-Hydroxycinnamic acid*	Organic acids	0.0207102	down
pme3083	C8H7NO3	2-(Formylamino)benzoic acid	Phenolic acids	0.0236332	down
pme2617	C5H11NO3S	L-Methionine Sulfoxide	Amino acids and derivatives	0.132932	down
pme3968	C6H7N5O	7-Methylguanine	Nucleotides and derivatives	2.86933	up
pme0021	C9H11NO2	L-Phenylalanine	Amino acids and derivatives	0.135033	down
pme0282	C8H6O4	Phthalic acid	Organic acids	2.51985	up
pmc0274	C6H6N4S	6-Methylmercaptopurine	Nucleotides and derivatives	0.143227	down
pme2801	C6H6N4O2	7-Methylxanthine	Nucleotides and derivatives	2.50304	up
Lmrn003000	C9H10O3	2-Hydroxy-3-phenylpropanoic acid	Organic acids	3.53378	up
NK10253223	C8H9NO3	2-Amino-3-methoxybenzoic acid	Phenolic acids	6.39121	up
pme1292	C8H8O4	Homogentisic acid	Phenolic acids	0.000281514	down
Lmmp003042	C8H8O4	Protocatechuic Acid Methyl Ester	Phenolic acids	0.00331589	down
pme2598	C8H8O4	3,4-Dihydroxybenzeneacetic acid	Phenolic acids	4.76079	up
pme1383	C8H11NO3	Pyridoxine	Others	4.02318	up
pme0181	C7H11N3O2	3-Methyl-L-Histidine	Amino acids and derivatives	0.23008	down
mws0260	C6H14N4O2	L-Arginine	Amino acids and derivatives	0.132318	down
pme1651	C10H9NO2	Indole 3-acetic acid (IAA)	Alkaloids	2.22947	up
pme0008	C6H13N3O3	L-Citrulline	Amino acids and derivatives	2.44225	up
Hmfn000531	C6H8O6	L-Ascorbic acid (Vitamin C)	Others	8.67922	up
Zmgn001448	C7H12O5	2-Propylmalic Acid*	Organic acids	15.7282	up
Lmbn001754	C7H12O5	3-Isopropylmalic Acid*	Organic acids	19.3255	up
pmb3101	C7H12O5	2-Isopropylmalic Acid	Organic acids	20.0924	up
mws1195	C10H10O3	p-Coumaric acid methyl ester	Phenolic acids	0.043679	down
mws0009	C10H10O3	Coniferaldehyde	Phenolic acids	0.000817142	down
mws2212	C9H8O4	Caffeic acid	Phenolic acids	5.5951	up
mws0250	C9H11NO3	L-Tyrosine	Amino acids and derivatives	0.229711	down
mws0160	C9H10O4	3,4-Dihydroxybenzoic Acid Ethyl Ester (Protocatechuic acid ethyl ester)	Phenolic acids	0.424478	down
mws1350	C9H10O4	Syringaldehyde; 4-Hydroxy-3,5-Dimethoxybenzaldehyde	Phenolic acids	0.00018212	down
Lmlp001436	C9H10O4	Dihydrocaffeic acid	Phenolic acids	0.00215538	down
mws0214	C6H14O6	D-Sorbitol	Others	2.42861	up
pme2237	C6H14O6	Dulcitol	Others	3.18119	up
mws1155	C6H14O6	D-Mannitol	Others	4.43505	up
pme2596	C8H9NO4	4-Pyridoxic acid	Others	2.87615	up
Hmmp001310	C11H9NO2	3-Indoleacrylic acid	Alkaloids	0.220725	down
mws0736	C8H16N2O3	N-Glycyl-L-leucine*	Amino acids and derivatives	0.357322	down
mws5041	C8H16N2O3	L-Glycyl-L-isoleucine*	Amino acids and derivatives	0.299474	down
mws0277	C7H12O6	Quinic Acid	Organic acids	2.45665	up
mws1189	C6H10O7	D-Galacturonic acid*	Organic acids	3.01715	up
pme3705	C6H10O7	D-Glucoronic acid*	Others	2.67299	up
Zmzn000079	C4H9O7P	D-Erythrose-4-phosphate	Others	1905.22	up
mws0282	C11H12N2O2	L-Tryptophan	Amino acids and derivatives	0.170188	down
Lmrn003201	C11H11NO3	Indole-3-lactic acid	Organic acids	7.39525	up
pmb0818	C11H11NO3	Methoxyindoleacetic acid	Alkaloids	0.092004	down
mws1212	C11H12O4	Methyl ferulate	Phenolic acids	0.106505	down
Hmln002597	C10H9NaO4	Sodium ferulate	Others	3.48363	up
Lmrj001698	C9H18N2O4	L-Seryl-L-Isoleucine	Amino acids and derivatives	0.383229	down
mws1337	C9H17NO5	D-Pantothenic Acid	Others	2.30306	up
pme1194	C9H13N3O4	2'-Deoxycytidine	Nucleotides and derivatives	2.13068	up
Zmjn004519	C13H16O4	Proglobeflowery acid	Phenolic acids	20.3659	up
mws4176	C12H16N2O3	L-Alanyl-L-Phenylalanine	Amino acids and derivatives	0.366741	down
pme0428	C12H14O5	3,4,5-Trimethoxycinnamic acid	Phenolic acids	0.140503	down
mws0221	C6H12N2O4S2	L-Cystine	Amino acids and derivatives	0.085486	down
mws0976	C9H12N2O6	β-Pseudouridine	Nucleotides and derivatives	2.93875	up
Lmrj002087	C10H18N2O5	L-Isoleucyl-L-Aspartate	Amino acids and derivatives	0.412974	down
Hmbp003234	C12H14O6	1-O-Caffeoylglycerol	Lipids	5573.67	up
pma3101	C11H14NO6+	Nicotinate D-ribonucleoside	Others	2.06712	up
mws0120	C8H20NO6P	Choline Alfoscerate	Lipids	4.03051	up
pme1187	C10H14N2O6	5-Methyluridine	Nucleotides and derivatives	2.58843	up
Hmzp002119	C11H16O7	latifonin	Lignans and Coumarins	4.27189	up
Zmpn000095	C6H15O9P	Sorbitol-6-phosphate	Others	4.69896	up
Lmlp003161	C14H20N2O3	N-Feruloylputrescine	Alkaloids	0.197855	down
pme1184	C10H13N5O4	2'-Deoxyguanosine	Nucleotides and derivatives	2.06756	up
pme0230	C10H13N5O4	Adenosine	Nucleotides and derivatives	0.142673	down
pme2890	C8H16N2O4S2	L-Homocystine	Amino acids and derivatives	0.362066	down
pmp000086	C13H16O6	1-Feruloyl-sn-glycerol*	Phenolic acids	9.16595	up
pmp000087	C13H16O6	2-Feruloyl-sn-glycerol*	Phenolic acids	9.57028	up
Lmmn003323	C16H32O3	2-Hydroxyhexadecanoic acid	Organic acids	0.39439	down
pmp001264	C16H35NO2	Hexadecylsphingosine	Lipids	0.335443	down
mws5035	C15H22N2O3	L-Leucyl-L-phenylalanine	Amino acids and derivatives	0.449728	down
mws0629	C13H16N2O5	L-Aspartyl-L-Phenylalanine	Amino acids and derivatives	0.2439	down
pma1751	C12H15NO7	N-(beta-D-Glucosyl)nicotinate	Others	0.170246	down
Lmqp000329	C8H14N3O7P	5-Aminoimidazole ribonucleotide	Nucleotides and derivatives	5.7611	up
pmb0197	C11H15N5O5	N7-Methylguanosine	Nucleotides and derivatives	1405.44	up
mws0058	C16H12O6	Diosmetin (5,7,3'-Trihydroxy-4'-methoxyflavone)	Flavonoids	1459.33	up
Zmhn001358	C13H16O8	4-O-Glucosyl-4-hydroxybenzoic acid	Phenolic acids	0.00185483	down
pmb3079	C8H16NO9P	N-Acetyl-D-glucosamine-1-phosphate	Others	0.000139582	down
mws1375	C12H21N3O6	Nicotianamine	Amino acids and derivatives	0.367044	down
Lmhn003074	C14H14O8	Feruloylmalic acid	Phenolic acids	0.0126885	down
pme3967	C12H17N5O5	2-(Dimethylamino)guanosine	Nucleotides and derivatives	2.64117	up
mws0636	C18H20N2O3	L-Phenylalanyl-L-phenylalanine	Amino acids and derivatives	0.192115	down
Lmmn002179	C14H18O8	Methyl salicylate-2-O-glucoside	Phenolic acids	0.461642	down
pmf0371	C16H12O7	Pedalitin	Flavonoids	2.17986	up
pmn001367	C13H16O9	Protocatechuic acid-4-O-glucoside	Phenolic acids	7.04031	up
pmb2871	C13H16O9	1-O-Gentisoyl-D-glucoside	Phenolic acids	2829.89	up
pme3174	C9H14N3O8P	Cytidine 5'-monophosphate(Cytidylic acid)	Nucleotides and derivatives	1278.67	up
pmn001419	C15H18O8	1-O-[(E)-p-Cumaroyl]-D-glucose*	Phenolic acids	0.288535	down
Zmhn002301	C15H18O8	p-Coumaric acid-4-O-glucoside*	Phenolic acids	0.165286	down
Zmjp008503	C18H16O6	Salvigenin	Flavonoids	0.00918649	down
pmn001691	C18H32O5	9,12,13-Trihydroxy-10,15-octadecadienoic acid	Lipids	0.000469165	down
Zmhn001883	C14H18O9	Vanillic acid-4-O-glucoside	Phenolic acids	0.287513	down
Lmtn002565	C14H18O9	1-O-Vanilloyl-D-Glucose	Phenolic acids	0.482895	down
pmc0066	C10H13N4O7P	2'-Deoxyinosine-5'-monophosphate	Nucleotides and derivatives	4.68859	up
pmn001518	C13H16O10	1-O-Galloyl-D-glucose	Tannins	1324.67	up
Lmfn000604	C13H16O10	6-O-Galloyl-D-glucose*	Tannins	1073.27	up
Zmhn001703	C13H16O10	5-O-Galloyl-D-hamamelose*	Tannins	999.911	up
mws0675	C11H15N2O8P	β-Nicotinamide mononucleotide	Nucleotides and derivatives	4.02635	up
mws0932	C20H32O4	15-Hydroperoxyicosatetraenoic acid	Lipids	0.000232264	down
pmb0382	C19H14O6	O-Feruloyl 4-hydroxycoumarin	Lignans and Coumarins	0.159699	down
mws1080	C12H22O11	Galactinol	Others	0.399877	down
Zmjn001030	C10H14N5O7P	Adenosine 2'-Phosphate	Nucleotides and derivatives	0.00423211	down
pmd0209	C20H18O6	Sesamin	Lignans and Coumarins	0.496706	down
Zmhn002422	C16H20O9	1-O-Feruloyl-D-Glucose	Phenolic acids	0.11203	down
Zmhn002334	C16H20O9	6-O-Feruloyl-D-glucose	Phenolic acids	6.73854e-06	down
mws0096	C20H20O6	Piperitol	Lignans and Coumarins	0.193442	down
Hmlp003129	C20H22O6	Matairesinol	Lignans and Coumarins	3.34505	up
Lmdn004267	C20H22O6	Epipinoresinol*	Lignans and Coumarins	0.0313146	down
mws0097	C20H22O6	Pinoresinol*	Lignans and Coumarins	0.0331996	down
pmb0998	C10H14N5O8P	Guanosine 5'-monophosphate	Nucleotides and derivatives	438.789	up
pmb0964	C16H23N5O5	Isopentenyladenine-7-N-glucoside	Nucleotides and derivatives	2.60183	up
Hmzp007128	C20H18O7	Sesaminol	Lignans and Coumarins	6.79193	up
pmb3317	C16H20O10	Quinacyl syringic acid	Phenolic acids	0.239424	down
Hmgn002833	C20H20O7	4-Ketopinoresinol	Others	0.000406982	down
pmb0108	C19H18O8	Feruloyl syringic acid	Phenolic acids	2.09246	up
mws0232	C17H20N4O6	Riboflavin (Vitamin B2)	Others	2.19923	up
Zmhn002227	C17H22O10	4-O-Glucosyl-sinapate	Phenolic acids	0.292479	down
HJN003	C17H22O10	1-O-Sinapoyl-D-glucose	Phenolic acids	0.213582	down
pmn001423	C19H30O8	Roseoside	Others	0.199835	down
pmc0281	C15H21N5O8	Ribosyladenosine	Nucleotides and derivatives	2.48192	up
mws2523	C12H23O14P	Trehalose 6-phosphate	Others	2160.11	up
pmb0464	C16H27NO14	L-Aspartic acid-O-diglucoside	Amino acids and derivatives	0.292409	down
Lmhn002683	C22H18O11	p-Coumaroylcaffeoyltartaric acid	Phenolic acids	0.429421	down
Hmgn001278	C20H30O12	Verbasoside	Phenolic acids	49.8284	up
Hmcn001296	C21H28O13	Cistanoside F	Phenolic acids	0.0534328	down
pme2125	C18H32O16	Raffinose	Others	0.477456	down
pme0500	C18H32O16	D-Melezitose	Others	1055.71	up
pmp000682	C26H32O11	Matairesinol-4'-O-glucoside (Matairesinoside)	Lignans and Coumarins	0.00101143	down
pmn001378	C26H32O11	Pinoresinol-4-O-glucoside	Lignans and Coumarins	4.0404e-05	down
Cmsp003083	C26H32O11	Dehydrodiconiferyl alcohol-4-O-glucoside	Others	0.00088924	down
Cmsp005051	C26H34O11	Isolariciresinol-9-O-glucoside	Lignans and Coumarins	0.0018236	down
Hmln002100	C26H32O12	Nortrachelogenin-4-O-glucoside	Lignans and Coumarins	0.312614	down
Lmdn001925	C26H34O12	Olivil-4'-O-glucoside	Lignans and Coumarins	0.000604473	down
Lmhn003802	C26H26O14	Sinapoylsinapoyltartaric acid	Phenolic acids	6.75371e-05	down
Rfmb25702	C28H34O12	Pinoresinol-4-O-(6''-acetyl)glucoside	Lignans and Coumarins	2.23721	up
mws1506	C29H36O16	Plantamajoside	Phenolic acids	0.0450157	down
pmb2653	C24H42O20	D(+)-Melezitose O-rhamnoside	Others	1096.3	up
mws4163	C24H42O21	Nystose	Others	0.000816845	down
Lmqn000213	C24H42O21	Stachyose	Others	0.327085	down
Hmcp001579	C29H34O18	Limocitrin-3-O-sophoroside*	Flavonoids	4.93651	up
Hmcp001628	C29H34O18	Limocitrin-3,7-di-O-glucoside*	Flavonoids	4.6705	up
Hmzp004633	C38H48O22	(+)-Sesaminol 2-O-Beta-D-Gentiotrioside	Lignans and Coumarins	2.05229	up
